# Supplementary material for: Unified framework for human and veterinary antibiotics: mapping international drug classifications (ATC and ATCvet) to support antimicrobial resistance research
Source: Front Vet Sci. 2026 May 7;13:1796245. doi: 10.3389/fvets.2026.1796245 (PMC13189884; doi:10.3389/fvets.2026.1796245)
Supplement: SUPPLEMENTARY TABLE S1 — Results of the mapping of antibiotics for systemic use between the ATC and ATCvet classifications. [file Table_1.csv]

ATCs_label	ATC_code	ATCvet_code	ATCs_L4_code	ATCs_L4_label	ATCs_L3_code	ATCs_L3_label	ATCs_L2_code	ATCs_L2_label	WHO_CIA	WOAH_VCIA	WOAH_Species
demeclocycline	J01AA01	QJ01AA01	J01AA	Tetracyclines	J01A	TETRACYCLINES	J01	ANTIBACTERIALS FOR SYSTEMIC USE	HIA
doxycycline	J01AA02	QJ01AA02	J01AA	Tetracyclines	J01A	TETRACYCLINES	J01	ANTIBACTERIALS FOR SYSTEMIC USE	HIA	VCIA	AVI, BOV, CAM, CAP, EQU, LEP, OVI, PIS, SUI
chlortetracycline	J01AA03	QJ01AA03	J01AA	Tetracyclines	J01A	TETRACYCLINES	J01	ANTIBACTERIALS FOR SYSTEMIC USE	HIA	VCIA	AVI, BOV, CAP, EQU, LEP, OVI, SUI
lymecycline	J01AA04	QJ01AA04	J01AA	Tetracyclines	J01A	TETRACYCLINES	J01	ANTIBACTERIALS FOR SYSTEMIC USE	HIA
metacycline	J01AA05	QJ01AA05	J01AA	Tetracyclines	J01A	TETRACYCLINES	J01	ANTIBACTERIALS FOR SYSTEMIC USE	HIA
oxytetracycline	J01AA06	QJ01AA06	J01AA	Tetracyclines	J01A	TETRACYCLINES	J01	ANTIBACTERIALS FOR SYSTEMIC USE	HIA	VCIA	API, AVI, BOV, CAM, CAP, EQU, LEP, OVI, PIS, SUI
tetracycline	J01AA07	QJ01AA07	J01AA	Tetracyclines	J01A	TETRACYCLINES	J01	ANTIBACTERIALS FOR SYSTEMIC USE	HIA	VCIA	API, AVI, BOV, CAM, CAP, EQU, LEP, OVI, PIS, SUI
minocycline	J01AA08	QJ01AA08	J01AA	Tetracyclines	J01A	TETRACYCLINES	J01	ANTIBACTERIALS FOR SYSTEMIC USE	HIA
rolitetracycline	J01AA09	QJ01AA09	J01AA	Tetracyclines	J01A	TETRACYCLINES	J01	ANTIBACTERIALS FOR SYSTEMIC USE	HIA
penimepicycline	J01AA10	QJ01AA10	J01AA	Tetracyclines	J01A	TETRACYCLINES	J01	ANTIBACTERIALS FOR SYSTEMIC USE	HIA
clomocycline	J01AA11	QJ01AA11	J01AA	Tetracyclines	J01A	TETRACYCLINES	J01	ANTIBACTERIALS FOR SYSTEMIC USE	HIA
tigecycline	J01AA12	QJ01AA12	J01AA	Tetracyclines	J01A	TETRACYCLINES	J01	ANTIBACTERIALS FOR SYSTEMIC USE	Authorized for use in humans only
eravacycline	J01AA13	QJ01AA13	J01AA	Tetracyclines	J01A	TETRACYCLINES	J01	ANTIBACTERIALS FOR SYSTEMIC USE	Authorized for use in humans only
sarecycline	J01AA14	QJ01AA14	J01AA	Tetracyclines	J01A	TETRACYCLINES	J01	ANTIBACTERIALS FOR SYSTEMIC USE	HIA
omadacycline	J01AA15	QJ01AA15	J01AA	Tetracyclines	J01A	TETRACYCLINES	J01	ANTIBACTERIALS FOR SYSTEMIC USE	Authorized for use in humans only
combinations of tetracyclines	J01AA20	QJ01AA20	J01AA	Tetracyclines	J01A	TETRACYCLINES	J01	ANTIBACTERIALS FOR SYSTEMIC USE
chlortetracycline, combinations		QJ01AA53	J01AA	Tetracyclines	J01A	TETRACYCLINES	J01	ANTIBACTERIALS FOR SYSTEMIC USE
oxytetracycline, combinations	J01AA56	QJ01AA56	J01AA	Tetracyclines	J01A	TETRACYCLINES	J01	ANTIBACTERIALS FOR SYSTEMIC USE
chloramphenicol	J01BA01	QJ01BA01	J01BA	Amphenicols	J01B	AMPHENICOLS	J01	ANTIBACTERIALS FOR SYSTEMIC USE	HIA
thiamphenicol	J01BA02	QJ01BA02	J01BA	Amphenicols	J01B	AMPHENICOLS	J01	ANTIBACTERIALS FOR SYSTEMIC USE	HIA	VCIA	AVI, BOV, CAP, OVI, PIS, SUI
thiamphenicol, combinations	J01BA52	QJ01BA52	J01BA	Amphenicols	J01B	AMPHENICOLS	J01	ANTIBACTERIALS FOR SYSTEMIC USE
florfenicol		QJ01BA90	J01BA	Amphenicols	J01B	AMPHENICOLS	J01	ANTIBACTERIALS FOR SYSTEMIC USE	HIA	VCIA	AVI, BOV, CAP, EQU, LEP, OVI, PIS, SUI
amphenicols, combinations		QJ01BA99	J01BA	Amphenicols	J01B	AMPHENICOLS	J01	ANTIBACTERIALS FOR SYSTEMIC USE
ampicillin	J01CA01	QJ01CA01	J01CA	Penicillins With Extended Spectrum	J01C	BETA-LACTAM ANTIBACTERIALS, PENICILLINS	J01	ANTIBACTERIALS FOR SYSTEMIC USE	HIA	VCIA	AVI, BOV, CAP, EQU, OVI, PIS, SUI
pivampicillin	J01CA02	QJ01CA02	J01CA	Penicillins With Extended Spectrum	J01C	BETA-LACTAM ANTIBACTERIALS, PENICILLINS	J01	ANTIBACTERIALS FOR SYSTEMIC USE	HIA
carbenicillin	J01CA03	QJ01CA03	J01CA	Penicillins With Extended Spectrum	J01C	BETA-LACTAM ANTIBACTERIALS, PENICILLINS	J01	ANTIBACTERIALS FOR SYSTEMIC USE	Authorized for use in humans only
amoxicillin	J01CA04	QJ01CA04	J01CA	Penicillins With Extended Spectrum	J01C	BETA-LACTAM ANTIBACTERIALS, PENICILLINS	J01	ANTIBACTERIALS FOR SYSTEMIC USE	HIA	VCIA	AVI, BOV, CAP, EQU, OVI, PIS, SUI
carindacillin	J01CA05	QJ01CA05	J01CA	Penicillins With Extended Spectrum	J01C	BETA-LACTAM ANTIBACTERIALS, PENICILLINS	J01	ANTIBACTERIALS FOR SYSTEMIC USE	Authorized for use in humans only
bacampicillin	J01CA06	QJ01CA06	J01CA	Penicillins With Extended Spectrum	J01C	BETA-LACTAM ANTIBACTERIALS, PENICILLINS	J01	ANTIBACTERIALS FOR SYSTEMIC USE	HIA
epicillin	J01CA07	QJ01CA07	J01CA	Penicillins With Extended Spectrum	J01C	BETA-LACTAM ANTIBACTERIALS, PENICILLINS	J01	ANTIBACTERIALS FOR SYSTEMIC USE
pivmecillinam	J01CA08	QJ01CA08	J01CA	Penicillins With Extended Spectrum	J01C	BETA-LACTAM ANTIBACTERIALS, PENICILLINS	J01	ANTIBACTERIALS FOR SYSTEMIC USE	HIA
azlocillin	J01CA09	QJ01CA09	J01CA	Penicillins With Extended Spectrum	J01C	BETA-LACTAM ANTIBACTERIALS, PENICILLINS	J01	ANTIBACTERIALS FOR SYSTEMIC USE	Authorized for use in humans only
mezlocillin	J01CA10	QJ01CA10	J01CA	Penicillins With Extended Spectrum	J01C	BETA-LACTAM ANTIBACTERIALS, PENICILLINS	J01	ANTIBACTERIALS FOR SYSTEMIC USE	Authorized for use in humans only
mecillinam	J01CA11	QJ01CA11	J01CA	Penicillins With Extended Spectrum	J01C	BETA-LACTAM ANTIBACTERIALS, PENICILLINS	J01	ANTIBACTERIALS FOR SYSTEMIC USE	HIA	VCIA	BOV, SUI
piperacillin	J01CA12	QJ01CA12	J01CA	Penicillins With Extended Spectrum	J01C	BETA-LACTAM ANTIBACTERIALS, PENICILLINS	J01	ANTIBACTERIALS FOR SYSTEMIC USE	Authorized for use in humans only
ticarcillin	J01CA13	QJ01CA13	J01CA	Penicillins With Extended Spectrum	J01C	BETA-LACTAM ANTIBACTERIALS, PENICILLINS	J01	ANTIBACTERIALS FOR SYSTEMIC USE	Authorized for use in humans only	VCIA	EQU
metampicillin	J01CA14	QJ01CA14	J01CA	Penicillins With Extended Spectrum	J01C	BETA-LACTAM ANTIBACTERIALS, PENICILLINS	J01	ANTIBACTERIALS FOR SYSTEMIC USE	HIA
talampicillin	J01CA15	QJ01CA15	J01CA	Penicillins With Extended Spectrum	J01C	BETA-LACTAM ANTIBACTERIALS, PENICILLINS	J01	ANTIBACTERIALS FOR SYSTEMIC USE	HIA
sulbenicillin	J01CA16	QJ01CA16	J01CA	Penicillins With Extended Spectrum	J01C	BETA-LACTAM ANTIBACTERIALS, PENICILLINS	J01	ANTIBACTERIALS FOR SYSTEMIC USE	Authorized for use in humans only
temocillin	J01CA17	QJ01CA17	J01CA	Penicillins With Extended Spectrum	J01C	BETA-LACTAM ANTIBACTERIALS, PENICILLINS	J01	ANTIBACTERIALS FOR SYSTEMIC USE	HIA
hetacillin	J01CA18	QJ01CA18	J01CA	Penicillins With Extended Spectrum	J01C	BETA-LACTAM ANTIBACTERIALS, PENICILLINS	J01	ANTIBACTERIALS FOR SYSTEMIC USE	HIA	VCIA	BOV
aspoxicillin	J01CA19	QJ01CA19	J01CA	Penicillins With Extended Spectrum	J01C	BETA-LACTAM ANTIBACTERIALS, PENICILLINS	J01	ANTIBACTERIALS FOR SYSTEMIC USE		VCIA	BOV, SUI
combinations	J01CA20	QJ01CA20	J01CA	Penicillins With Extended Spectrum	J01C	BETA-LACTAM ANTIBACTERIALS, PENICILLINS	J01	ANTIBACTERIALS FOR SYSTEMIC USE
ampicillin, combinations	J01CA51	QJ01CA51	J01CA	Penicillins With Extended Spectrum	J01C	BETA-LACTAM ANTIBACTERIALS, PENICILLINS	J01	ANTIBACTERIALS FOR SYSTEMIC USE
benzylpenicillin	J01CE01	QJ01CE01	J01CE	Beta-Lactamase Sensitive Penicillins	J01C	BETA-LACTAM ANTIBACTERIALS, PENICILLINS	J01	ANTIBACTERIALS FOR SYSTEMIC USE		VCIA	AVI, BOV, CAM, CAP, EQU, LEP, OVI, SUI
phenoxymethylpenicillin	J01CE02	QJ01CE02	J01CE	Beta-Lactamase Sensitive Penicillins	J01C	BETA-LACTAM ANTIBACTERIALS, PENICILLINS	J01	ANTIBACTERIALS FOR SYSTEMIC USE	HIA	VCIA	AVI, SUI
propicillin	J01CE03	QJ01CE03	J01CE	Beta-Lactamase Sensitive Penicillins	J01C	BETA-LACTAM ANTIBACTERIALS, PENICILLINS	J01	ANTIBACTERIALS FOR SYSTEMIC USE	HIA
azidocillin	J01CE04	QJ01CE04	J01CE	Beta-Lactamase Sensitive Penicillins	J01C	BETA-LACTAM ANTIBACTERIALS, PENICILLINS	J01	ANTIBACTERIALS FOR SYSTEMIC USE	HIA
pheneticillin	J01CE05	QJ01CE05	J01CE	Beta-Lactamase Sensitive Penicillins	J01C	BETA-LACTAM ANTIBACTERIALS, PENICILLINS	J01	ANTIBACTERIALS FOR SYSTEMIC USE	HIA
penamecillin	J01CE06	QJ01CE06	J01CE	Beta-Lactamase Sensitive Penicillins	J01C	BETA-LACTAM ANTIBACTERIALS, PENICILLINS	J01	ANTIBACTERIALS FOR SYSTEMIC USE	HIA
clometocillin	J01CE07	QJ01CE07	J01CE	Beta-Lactamase Sensitive Penicillins	J01C	BETA-LACTAM ANTIBACTERIALS, PENICILLINS	J01	ANTIBACTERIALS FOR SYSTEMIC USE	HIA
benzathine benzylpenicillin	J01CE08	QJ01CE08	J01CE	Beta-Lactamase Sensitive Penicillins	J01C	BETA-LACTAM ANTIBACTERIALS, PENICILLINS	J01	ANTIBACTERIALS FOR SYSTEMIC USE
procaine benzylpenicillin	J01CE09	QJ01CE09	J01CE	Beta-Lactamase Sensitive Penicillins	J01C	BETA-LACTAM ANTIBACTERIALS, PENICILLINS	J01	ANTIBACTERIALS FOR SYSTEMIC USE	HIA
benzathine phenoxymethylpenicillin	J01CE10	QJ01CE10	J01CE	Beta-Lactamase Sensitive Penicillins	J01C	BETA-LACTAM ANTIBACTERIALS, PENICILLINS	J01	ANTIBACTERIALS FOR SYSTEMIC USE
combinations	J01CE30	QJ01CE30	J01CE	Beta-Lactamase Sensitive Penicillins	J01C	BETA-LACTAM ANTIBACTERIALS, PENICILLINS	J01	ANTIBACTERIALS FOR SYSTEMIC USE
penethamate hydriodide		QJ01CE90	J01CE	Beta-Lactamase Sensitive Penicillins	J01C	BETA-LACTAM ANTIBACTERIALS, PENICILLINS	J01	ANTIBACTERIALS FOR SYSTEMIC USE	HIA
benethamine penicillin		QJ01CE91	J01CE	Beta-Lactamase Sensitive Penicillins	J01C	BETA-LACTAM ANTIBACTERIALS, PENICILLINS	J01	ANTIBACTERIALS FOR SYSTEMIC USE		VCIA	BOV
dicloxacillin	J01CF01	QJ01CF01	J01CF	Beta-Lactamase Resistant Penicillins	J01C	BETA-LACTAM ANTIBACTERIALS, PENICILLINS	J01	ANTIBACTERIALS FOR SYSTEMIC USE	HIA	VCIA	BOV, CAP, OVI, AVI, SUI
cloxacillin	J01CF02	QJ01CF02	J01CF	Beta-Lactamase Resistant Penicillins	J01C	BETA-LACTAM ANTIBACTERIALS, PENICILLINS	J01	ANTIBACTERIALS FOR SYSTEMIC USE	HIA	VCIA	BOV, CAP, EQU, OVI, SUI
meticillin	J01CF03	QJ01CF03	J01CF	Beta-Lactamase Resistant Penicillins	J01C	BETA-LACTAM ANTIBACTERIALS, PENICILLINS	J01	ANTIBACTERIALS FOR SYSTEMIC USE	HIA
oxacillin	J01CF04	QJ01CF04	J01CF	Beta-Lactamase Resistant Penicillins	J01C	BETA-LACTAM ANTIBACTERIALS, PENICILLINS	J01	ANTIBACTERIALS FOR SYSTEMIC USE	HIA	VCIA	BOV, CAP, EQU, OVI, SUI
flucloxacillin	J01CF05	QJ01CF05	J01CF	Beta-Lactamase Resistant Penicillins	J01C	BETA-LACTAM ANTIBACTERIALS, PENICILLINS	J01	ANTIBACTERIALS FOR SYSTEMIC USE	HIA
nafcillin	J01CF06	QJ01CF06	J01CF	Beta-Lactamase Resistant Penicillins	J01C	BETA-LACTAM ANTIBACTERIALS, PENICILLINS	J01	ANTIBACTERIALS FOR SYSTEMIC USE	HIA	VCIA	BOV, CAP, OVI
sulbactam	J01CG01	QJ01CG01	J01CG	Beta-Lactamase Inhibitors	J01C	BETA-LACTAM ANTIBACTERIALS, PENICILLINS	J01	ANTIBACTERIALS FOR SYSTEMIC USE
tazobactam	J01CG02	QJ01CG02	J01CG	Beta-Lactamase Inhibitors	J01C	BETA-LACTAM ANTIBACTERIALS, PENICILLINS	J01	ANTIBACTERIALS FOR SYSTEMIC USE
ampicillin and beta-lactamase inhibitor	J01CR01	QJ01CR01	J01CR	Combinations Of Penicillins, Incl. Beta-Lactamase Inhibitors	J01C	BETA-LACTAM ANTIBACTERIALS, PENICILLINS	J01	ANTIBACTERIALS FOR SYSTEMIC USE
amoxicillin and beta-lactamase inhibitor	J01CR02	QJ01CR02	J01CR	Combinations Of Penicillins, Incl. Beta-Lactamase Inhibitors	J01C	BETA-LACTAM ANTIBACTERIALS, PENICILLINS	J01	ANTIBACTERIALS FOR SYSTEMIC USE
ticarcillin and beta-lactamase inhibitor	J01CR03	QJ01CR03	J01CR	Combinations Of Penicillins, Incl. Beta-Lactamase Inhibitors	J01C	BETA-LACTAM ANTIBACTERIALS, PENICILLINS	J01	ANTIBACTERIALS FOR SYSTEMIC USE
sultamicillin	J01CR04	QJ01CR04	J01CR	Combinations Of Penicillins, Incl. Beta-Lactamase Inhibitors	J01C	BETA-LACTAM ANTIBACTERIALS, PENICILLINS	J01	ANTIBACTERIALS FOR SYSTEMIC USE	HIA
piperacillin and beta-lactamase inhibitor	J01CR05	QJ01CR05	J01CR	Combinations Of Penicillins, Incl. Beta-Lactamase Inhibitors	J01C	BETA-LACTAM ANTIBACTERIALS, PENICILLINS	J01	ANTIBACTERIALS FOR SYSTEMIC USE
combinations of penicillins	J01CR50	QJ01CR50	J01CR	Combinations Of Penicillins, Incl. Beta-Lactamase Inhibitors	J01C	BETA-LACTAM ANTIBACTERIALS, PENICILLINS	J01	ANTIBACTERIALS FOR SYSTEMIC USE
cefalexin	J01DB01	QJ01DB01	J01DB	First-Generation Cephalosporins	J01D	OTHER BETA-LACTAM ANTIBACTERIALS	J01	ANTIBACTERIALS FOR SYSTEMIC USE	HIA	VHIA	AVI, BOV, CAP, EQU, OVI, SUI
cefaloridine	J01DB02	QJ01DB02	J01DB	First-Generation Cephalosporins	J01D	OTHER BETA-LACTAM ANTIBACTERIALS	J01	ANTIBACTERIALS FOR SYSTEMIC USE	HIA
cefalotin	J01DB03	QJ01DB03	J01DB	First-Generation Cephalosporins	J01D	OTHER BETA-LACTAM ANTIBACTERIALS	J01	ANTIBACTERIALS FOR SYSTEMIC USE	HIA	VHIA	EQU
cefazolin	J01DB04	QJ01DB04	J01DB	First-Generation Cephalosporins	J01D	OTHER BETA-LACTAM ANTIBACTERIALS	J01	ANTIBACTERIALS FOR SYSTEMIC USE	HIA	VHIA	BOV, CAP, OVI
cefadroxil	J01DB05	QJ01DB05	J01DB	First-Generation Cephalosporins	J01D	OTHER BETA-LACTAM ANTIBACTERIALS	J01	ANTIBACTERIALS FOR SYSTEMIC USE	HIA
cefazedone	J01DB06	QJ01DB06	J01DB	First-Generation Cephalosporins	J01D	OTHER BETA-LACTAM ANTIBACTERIALS	J01	ANTIBACTERIALS FOR SYSTEMIC USE	HIA
cefatrizine	J01DB07	QJ01DB07	J01DB	First-Generation Cephalosporins	J01D	OTHER BETA-LACTAM ANTIBACTERIALS	J01	ANTIBACTERIALS FOR SYSTEMIC USE	HIA
cefapirin	J01DB08	QJ01DB08	J01DB	First-Generation Cephalosporins	J01D	OTHER BETA-LACTAM ANTIBACTERIALS	J01	ANTIBACTERIALS FOR SYSTEMIC USE	HIA
cefradine	J01DB09	QJ01DB09	J01DB	First-Generation Cephalosporins	J01D	OTHER BETA-LACTAM ANTIBACTERIALS	J01	ANTIBACTERIALS FOR SYSTEMIC USE	HIA
cefacetrile	J01DB10	QJ01DB10	J01DB	First-Generation Cephalosporins	J01D	OTHER BETA-LACTAM ANTIBACTERIALS	J01	ANTIBACTERIALS FOR SYSTEMIC USE	HIA	VHIA	BOV
cefroxadine	J01DB11	QJ01DB11	J01DB	First-Generation Cephalosporins	J01D	OTHER BETA-LACTAM ANTIBACTERIALS	J01	ANTIBACTERIALS FOR SYSTEMIC USE	HIA
ceftezole	J01DB12	QJ01DB12	J01DB	First-Generation Cephalosporins	J01D	OTHER BETA-LACTAM ANTIBACTERIALS	J01	ANTIBACTERIALS FOR SYSTEMIC USE	HIA
cefoxitin	J01DC01	QJ01DC01	J01DC	Second-Generation Cephalosporins	J01D	OTHER BETA-LACTAM ANTIBACTERIALS	J01	ANTIBACTERIALS FOR SYSTEMIC USE	HIA
cefuroxime	J01DC02	QJ01DC02	J01DC	Second-Generation Cephalosporins	J01D	OTHER BETA-LACTAM ANTIBACTERIALS	J01	ANTIBACTERIALS FOR SYSTEMIC USE	HIA	VHIA	BOV
cefamandole	J01DC03	QJ01DC03	J01DC	Second-Generation Cephalosporins	J01D	OTHER BETA-LACTAM ANTIBACTERIALS	J01	ANTIBACTERIALS FOR SYSTEMIC USE	HIA
cefaclor	J01DC04	QJ01DC04	J01DC	Second-Generation Cephalosporins	J01D	OTHER BETA-LACTAM ANTIBACTERIALS	J01	ANTIBACTERIALS FOR SYSTEMIC USE	HIA
cefotetan	J01DC05	QJ01DC05	J01DC	Second-Generation Cephalosporins	J01D	OTHER BETA-LACTAM ANTIBACTERIALS	J01	ANTIBACTERIALS FOR SYSTEMIC USE	HIA
cefonicid	J01DC06	QJ01DC06	J01DC	Second-Generation Cephalosporins	J01D	OTHER BETA-LACTAM ANTIBACTERIALS	J01	ANTIBACTERIALS FOR SYSTEMIC USE	HIA
cefotiam	J01DC07	QJ01DC07	J01DC	Second-Generation Cephalosporins	J01D	OTHER BETA-LACTAM ANTIBACTERIALS	J01	ANTIBACTERIALS FOR SYSTEMIC USE	HIA
loracarbef	J01DC08	QJ01DC08	J01DC	Second-Generation Cephalosporins	J01D	OTHER BETA-LACTAM ANTIBACTERIALS	J01	ANTIBACTERIALS FOR SYSTEMIC USE	HIA
cefmetazole	J01DC09	QJ01DC09	J01DC	Second-Generation Cephalosporins	J01D	OTHER BETA-LACTAM ANTIBACTERIALS	J01	ANTIBACTERIALS FOR SYSTEMIC USE	HIA
cefprozil	J01DC10	QJ01DC10	J01DC	Second-Generation Cephalosporins	J01D	OTHER BETA-LACTAM ANTIBACTERIALS	J01	ANTIBACTERIALS FOR SYSTEMIC USE	HIA
ceforanide	J01DC11	QJ01DC11	J01DC	Second-Generation Cephalosporins	J01D	OTHER BETA-LACTAM ANTIBACTERIALS	J01	ANTIBACTERIALS FOR SYSTEMIC USE	HIA
cefminox	J01DC12	QJ01DC12	J01DC	Second-Generation Cephalosporins	J01D	OTHER BETA-LACTAM ANTIBACTERIALS	J01	ANTIBACTERIALS FOR SYSTEMIC USE	HIA
cefbuperazone	J01DC13	QJ01DC13	J01DC	Second-Generation Cephalosporins	J01D	OTHER BETA-LACTAM ANTIBACTERIALS	J01	ANTIBACTERIALS FOR SYSTEMIC USE	HIA
flomoxef	J01DC14	QJ01DC14	J01DC	Second-Generation Cephalosporins	J01D	OTHER BETA-LACTAM ANTIBACTERIALS	J01	ANTIBACTERIALS FOR SYSTEMIC USE	HIA
cefuroxime and beta-lactamase inhibitor	J01DC52	QJ01DC52	J01DC	Second-Generation Cephalosporins	J01D	OTHER BETA-LACTAM ANTIBACTERIALS	J01	ANTIBACTERIALS FOR SYSTEMIC USE
cefotaxime	J01DD01	QJ01DD01	J01DD	Third-Generation Cephalosporins	J01D	OTHER BETA-LACTAM ANTIBACTERIALS	J01	ANTIBACTERIALS FOR SYSTEMIC USE	HPCIA
ceftazidime	J01DD02	QJ01DD02	J01DD	Third-Generation Cephalosporins	J01D	OTHER BETA-LACTAM ANTIBACTERIALS	J01	ANTIBACTERIALS FOR SYSTEMIC USE	HPCIA
cefsulodin	J01DD03	QJ01DD03	J01DD	Third-Generation Cephalosporins	J01D	OTHER BETA-LACTAM ANTIBACTERIALS	J01	ANTIBACTERIALS FOR SYSTEMIC USE	HPCIA
ceftriaxone	J01DD04	QJ01DD04	J01DD	Third-Generation Cephalosporins	J01D	OTHER BETA-LACTAM ANTIBACTERIALS	J01	ANTIBACTERIALS FOR SYSTEMIC USE	HPCIA	VCIA	BOV, OVI, SUI
cefmenoxime	J01DD05	QJ01DD05	J01DD	Third-Generation Cephalosporins	J01D	OTHER BETA-LACTAM ANTIBACTERIALS	J01	ANTIBACTERIALS FOR SYSTEMIC USE	HPCIA
latamoxef	J01DD06	QJ01DD06	J01DD	Third-Generation Cephalosporins	J01D	OTHER BETA-LACTAM ANTIBACTERIALS	J01	ANTIBACTERIALS FOR SYSTEMIC USE	HPCIA
ceftizoxime	J01DD07	QJ01DD07	J01DD	Third-Generation Cephalosporins	J01D	OTHER BETA-LACTAM ANTIBACTERIALS	J01	ANTIBACTERIALS FOR SYSTEMIC USE	HPCIA
cefixime	J01DD08	QJ01DD08	J01DD	Third-Generation Cephalosporins	J01D	OTHER BETA-LACTAM ANTIBACTERIALS	J01	ANTIBACTERIALS FOR SYSTEMIC USE	HPCIA
cefodizime	J01DD09	QJ01DD09	J01DD	Third-Generation Cephalosporins	J01D	OTHER BETA-LACTAM ANTIBACTERIALS	J01	ANTIBACTERIALS FOR SYSTEMIC USE	HPCIA
cefetamet	J01DD10	QJ01DD10	J01DD	Third-Generation Cephalosporins	J01D	OTHER BETA-LACTAM ANTIBACTERIALS	J01	ANTIBACTERIALS FOR SYSTEMIC USE	HPCIA
cefpiramide	J01DD11	QJ01DD11	J01DD	Third-Generation Cephalosporins	J01D	OTHER BETA-LACTAM ANTIBACTERIALS	J01	ANTIBACTERIALS FOR SYSTEMIC USE	HPCIA
cefoperazone	J01DD12	QJ01DD12	J01DD	Third-Generation Cephalosporins	J01D	OTHER BETA-LACTAM ANTIBACTERIALS	J01	ANTIBACTERIALS FOR SYSTEMIC USE	HPCIA	VCIA	BOV, CAP, OVI
cefpodoxime	J01DD13	QJ01DD13	J01DD	Third-Generation Cephalosporins	J01D	OTHER BETA-LACTAM ANTIBACTERIALS	J01	ANTIBACTERIALS FOR SYSTEMIC USE	HPCIA
ceftibuten	J01DD14	QJ01DD14	J01DD	Third-Generation Cephalosporins	J01D	OTHER BETA-LACTAM ANTIBACTERIALS	J01	ANTIBACTERIALS FOR SYSTEMIC USE	HPCIA
cefdinir	J01DD15	QJ01DD15	J01DD	Third-Generation Cephalosporins	J01D	OTHER BETA-LACTAM ANTIBACTERIALS	J01	ANTIBACTERIALS FOR SYSTEMIC USE	HPCIA
cefditoren	J01DD16	QJ01DD16	J01DD	Third-Generation Cephalosporins	J01D	OTHER BETA-LACTAM ANTIBACTERIALS	J01	ANTIBACTERIALS FOR SYSTEMIC USE	HPCIA
cefcapene	J01DD17	QJ01DD17	J01DD	Third-Generation Cephalosporins	J01D	OTHER BETA-LACTAM ANTIBACTERIALS	J01	ANTIBACTERIALS FOR SYSTEMIC USE	HPCIA
cefteram	J01DD18	QJ01DD18	J01DD	Third-Generation Cephalosporins	J01D	OTHER BETA-LACTAM ANTIBACTERIALS	J01	ANTIBACTERIALS FOR SYSTEMIC USE
cefotaxime and beta-lactamase inhibitor	J01DD51	QJ01DD51	J01DD	Third-Generation Cephalosporins	J01D	OTHER BETA-LACTAM ANTIBACTERIALS	J01	ANTIBACTERIALS FOR SYSTEMIC USE
ceftazidime and beta-lactamase inhibitor	J01DD52	QJ01DD52	J01DD	Third-Generation Cephalosporins	J01D	OTHER BETA-LACTAM ANTIBACTERIALS	J01	ANTIBACTERIALS FOR SYSTEMIC USE
ceftriaxone, combinations	J01DD54	QJ01DD54	J01DD	Third-Generation Cephalosporins	J01D	OTHER BETA-LACTAM ANTIBACTERIALS	J01	ANTIBACTERIALS FOR SYSTEMIC USE
cefixime and beta-lactamase inhibitor	J01DD58	QJ01DD58	J01DD	Third-Generation Cephalosporins	J01D	OTHER BETA-LACTAM ANTIBACTERIALS	J01	ANTIBACTERIALS FOR SYSTEMIC USE
cefoperazone and beta-lactamase inhibitor	J01DD62	QJ01DD62	J01DD	Third-Generation Cephalosporins	J01D	OTHER BETA-LACTAM ANTIBACTERIALS	J01	ANTIBACTERIALS FOR SYSTEMIC USE
ceftriaxone and beta-lactamase inhibitor	J01DD63	QJ01DD63	J01DD	Third-Generation Cephalosporins	J01D	OTHER BETA-LACTAM ANTIBACTERIALS	J01	ANTIBACTERIALS FOR SYSTEMIC USE
cefpodoxime and beta-lactamase inhibitor	J01DD64	QJ01DD64	J01DD	Third-Generation Cephalosporins	J01D	OTHER BETA-LACTAM ANTIBACTERIALS	J01	ANTIBACTERIALS FOR SYSTEMIC USE
ceftiofur		QJ01DD90	J01DD	Third-Generation Cephalosporins	J01D	OTHER BETA-LACTAM ANTIBACTERIALS	J01	ANTIBACTERIALS FOR SYSTEMIC USE	HPCIA	VCIA	AVI, BOV, CAP, EQU, LEP, OVI, SUI
cefovecin		QJ01DD91	J01DD	Third-Generation Cephalosporins	J01D	OTHER BETA-LACTAM ANTIBACTERIALS	J01	ANTIBACTERIALS FOR SYSTEMIC USE	HPCIA
ceftiofur, combinations		QJ01DD99	J01DD	Third-Generation Cephalosporins	J01D	OTHER BETA-LACTAM ANTIBACTERIALS	J01	ANTIBACTERIALS FOR SYSTEMIC USE
cefepime	J01DE01	QJ01DE01	J01DE	Fourth-Generation Cephalosporins	J01D	OTHER BETA-LACTAM ANTIBACTERIALS	J01	ANTIBACTERIALS FOR SYSTEMIC USE	HPCIA
cefpirome	J01DE02	QJ01DE02	J01DE	Fourth-Generation Cephalosporins	J01D	OTHER BETA-LACTAM ANTIBACTERIALS	J01	ANTIBACTERIALS FOR SYSTEMIC USE
cefozopran	J01DE03	QJ01DE03	J01DE	Fourth-Generation Cephalosporins	J01D	OTHER BETA-LACTAM ANTIBACTERIALS	J01	ANTIBACTERIALS FOR SYSTEMIC USE	HPCIA
cefepime and beta-lactamase inhibitor	J01DE51	QJ01DE51	J01DE	Fourth-Generation Cephalosporins	J01D	OTHER BETA-LACTAM ANTIBACTERIALS	J01	ANTIBACTERIALS FOR SYSTEMIC USE
cefquinome		QJ01DE90	J01DE	Fourth-Generation Cephalosporins	J01D	OTHER BETA-LACTAM ANTIBACTERIALS	J01	ANTIBACTERIALS FOR SYSTEMIC USE	HPCIA	VCIA	BOV, CAP, EQU, LEP, OVI, SUI
aztreonam	J01DF01	QJ01DF01	J01DF	Monobactams	J01D	OTHER BETA-LACTAM ANTIBACTERIALS	J01	ANTIBACTERIALS FOR SYSTEMIC USE	Authorized for use in humans only
carumonam	J01DF02	QJ01DF02	J01DF	Monobactams	J01D	OTHER BETA-LACTAM ANTIBACTERIALS	J01	ANTIBACTERIALS FOR SYSTEMIC USE	Authorized for use in humans only
aztreonam and beta-lactamase inhibitor	J01DF51	QJ01DF51	J01DF	Monobactams	J01D	OTHER BETA-LACTAM ANTIBACTERIALS	J01	ANTIBACTERIALS FOR SYSTEMIC USE
meropenem	J01DH02	QJ01DH02	J01DH	Carbapenems	J01D	OTHER BETA-LACTAM ANTIBACTERIALS	J01	ANTIBACTERIALS FOR SYSTEMIC USE	Authorized for use in humans only
ertapenem	J01DH03	QJ01DH03	J01DH	Carbapenems	J01D	OTHER BETA-LACTAM ANTIBACTERIALS	J01	ANTIBACTERIALS FOR SYSTEMIC USE	Authorized for use in humans only
doripenem	J01DH04	QJ01DH04	J01DH	Carbapenems	J01D	OTHER BETA-LACTAM ANTIBACTERIALS	J01	ANTIBACTERIALS FOR SYSTEMIC USE	Authorized for use in humans only
biapenem	J01DH05	QJ01DH05	J01DH	Carbapenems	J01D	OTHER BETA-LACTAM ANTIBACTERIALS	J01	ANTIBACTERIALS FOR SYSTEMIC USE	Authorized for use in humans only
tebipenem pivoxil	J01DH06	QJ01DH06	J01DH	Carbapenems	J01D	OTHER BETA-LACTAM ANTIBACTERIALS	J01	ANTIBACTERIALS FOR SYSTEMIC USE
imipenem and cilastatin	J01DH51	QJ01DH51	J01DH	Carbapenems	J01D	OTHER BETA-LACTAM ANTIBACTERIALS	J01	ANTIBACTERIALS FOR SYSTEMIC USE	Authorized for use in humans only
meropenem and vaborbactam	J01DH52	QJ01DH52	J01DH	Carbapenems	J01D	OTHER BETA-LACTAM ANTIBACTERIALS	J01	ANTIBACTERIALS FOR SYSTEMIC USE	Authorized for use in humans only
panipenem and betamipron	J01DH55	QJ01DH55	J01DH	Carbapenems	J01D	OTHER BETA-LACTAM ANTIBACTERIALS	J01	ANTIBACTERIALS FOR SYSTEMIC USE
imipenem, cilastatin and relebactam	J01DH56	QJ01DH56	J01DH	Carbapenems	J01D	OTHER BETA-LACTAM ANTIBACTERIALS	J01	ANTIBACTERIALS FOR SYSTEMIC USE
ceftobiprole medocaril	J01DI01	QJ01DI01	J01DI	Other Cephalosporins And Penems	J01D	OTHER BETA-LACTAM ANTIBACTERIALS	J01	ANTIBACTERIALS FOR SYSTEMIC USE
ceftaroline fosamil	J01DI02	QJ01DI02	J01DI	Other Cephalosporins And Penems	J01D	OTHER BETA-LACTAM ANTIBACTERIALS	J01	ANTIBACTERIALS FOR SYSTEMIC USE
faropenem	J01DI03	QJ01DI03	J01DI	Other Cephalosporins And Penems	J01D	OTHER BETA-LACTAM ANTIBACTERIALS	J01	ANTIBACTERIALS FOR SYSTEMIC USE	Authorized for use in humans only
cefiderocol	J01DI04	QJ01DI04	J01DI	Other Cephalosporins And Penems	J01D	OTHER BETA-LACTAM ANTIBACTERIALS	J01	ANTIBACTERIALS FOR SYSTEMIC USE	Authorized for use in humans only
ceftolozane and beta-lactamase inhibitor	J01DI54	QJ01DI54	J01DI	Other Cephalosporins And Penems	J01D	OTHER BETA-LACTAM ANTIBACTERIALS	J01	ANTIBACTERIALS FOR SYSTEMIC USE
trimethoprim	J01EA01	QJ01EA01	J01EA	Trimethoprim And Derivatives	J01E	SULFONAMIDES AND TRIMETHOPRIM	J01	ANTIBACTERIALS FOR SYSTEMIC USE	HIA	VCIA	AVI, BOV, CAP, EQU, LEP, OVI, SUI
brodimoprim	J01EA02	QJ01EA02	J01EA	Trimethoprim And Derivatives	J01E	SULFONAMIDES AND TRIMETHOPRIM	J01	ANTIBACTERIALS FOR SYSTEMIC USE	HIA
iclaprim	J01EA03	QJ01EA03	J01EA	Trimethoprim And Derivatives	J01E	SULFONAMIDES AND TRIMETHOPRIM	J01	ANTIBACTERIALS FOR SYSTEMIC USE	HIA
sulfaisodimidine	J01EB01		J01EB	Sulfonamides	J01E	SULFONAMIDES AND TRIMETHOPRIM	J01	ANTIBACTERIALS FOR SYSTEMIC USE	HIA
sulfamethizole	J01EB02		J01EB	Sulfonamides	J01E	SULFONAMIDES AND TRIMETHOPRIM	J01	ANTIBACTERIALS FOR SYSTEMIC USE	HIA
sulfadimidine	J01EB03		J01EB	Sulfonamides	J01E	SULFONAMIDES AND TRIMETHOPRIM	J01	ANTIBACTERIALS FOR SYSTEMIC USE	HIA	VCIA	AVI, BOV, CAP, EQU, LEP, OVI, SUI
sulfapyridine	J01EB04		J01EB	Sulfonamides	J01E	SULFONAMIDES AND TRIMETHOPRIM	J01	ANTIBACTERIALS FOR SYSTEMIC USE	HIA	VCIA	BOV, SUI
sulfafurazole	J01EB05		J01EB	Sulfonamides	J01E	SULFONAMIDES AND TRIMETHOPRIM	J01	ANTIBACTERIALS FOR SYSTEMIC USE	HIA	VCIA	BOV, PIS
sulfanilamide	J01EB06		J01EB	Sulfonamides	J01E	SULFONAMIDES AND TRIMETHOPRIM	J01	ANTIBACTERIALS FOR SYSTEMIC USE	HIA	VCIA	BOV, CAP, OVI
sulfathiazole	J01EB07		J01EB	Sulfonamides	J01E	SULFONAMIDES AND TRIMETHOPRIM	J01	ANTIBACTERIALS FOR SYSTEMIC USE	HIA
sulfathiourea	J01EB08		J01EB	Sulfonamides	J01E	SULFONAMIDES AND TRIMETHOPRIM	J01	ANTIBACTERIALS FOR SYSTEMIC USE	HIA
combinations	J01EB20		J01EB	Sulfonamides	J01E	SULFONAMIDES AND TRIMETHOPRIM	J01	ANTIBACTERIALS FOR SYSTEMIC USE
sulfamethoxazole	J01EC01		J01EC	Sulfonamides	J01E	SULFONAMIDES AND TRIMETHOPRIM	J01	ANTIBACTERIALS FOR SYSTEMIC USE	HIA
sulfadiazine	J01EC02		J01EC	Sulfonamides	J01E	SULFONAMIDES AND TRIMETHOPRIM	J01	ANTIBACTERIALS FOR SYSTEMIC USE	HIA	VCIA	AVI, BOV, CAP, OVI, SUI
sulfamoxole	J01EC03		J01EC	Sulfonamides	J01E	SULFONAMIDES AND TRIMETHOPRIM	J01	ANTIBACTERIALS FOR SYSTEMIC USE	HIA
combinations	J01EC20		J01EC	Sulfonamides	J01E	SULFONAMIDES AND TRIMETHOPRIM	J01	ANTIBACTERIALS FOR SYSTEMIC USE
sulfadimethoxine	J01ED01		J01ED	Sulfonamides	J01E	SULFONAMIDES AND TRIMETHOPRIM	J01	ANTIBACTERIALS FOR SYSTEMIC USE	HIA	VCIA	AVI, BOV, CAP, EQU, LEP, OVI, PIS, SUI
sulfalene	J01ED02		J01ED	Sulfonamides	J01E	SULFONAMIDES AND TRIMETHOPRIM	J01	ANTIBACTERIALS FOR SYSTEMIC USE	HIA
sulfametomidine	J01ED03		J01ED	Sulfonamides	J01E	SULFONAMIDES AND TRIMETHOPRIM	J01	ANTIBACTERIALS FOR SYSTEMIC USE	HIA
sulfametoxydiazine	J01ED04		J01ED	Sulfonamides	J01E	SULFONAMIDES AND TRIMETHOPRIM	J01	ANTIBACTERIALS FOR SYSTEMIC USE	HIA
sulfamethoxypyridazine	J01ED05		J01ED	Sulfonamides	J01E	SULFONAMIDES AND TRIMETHOPRIM	J01	ANTIBACTERIALS FOR SYSTEMIC USE	HIA	VCIA	AVI, BOV, EQU, SUI
sulfaperin	J01ED06		J01ED	Sulfonamides	J01E	SULFONAMIDES AND TRIMETHOPRIM	J01	ANTIBACTERIALS FOR SYSTEMIC USE	HIA
sulfamerazine	J01ED07		J01ED	Sulfonamides	J01E	SULFONAMIDES AND TRIMETHOPRIM	J01	ANTIBACTERIALS FOR SYSTEMIC USE	HIA	VCIA	AVI, BOV, CAP, EQU, LEP, OVI, PIS, SUI
sulfaphenazole	J01ED08		J01ED	Sulfonamides	J01E	SULFONAMIDES AND TRIMETHOPRIM	J01	ANTIBACTERIALS FOR SYSTEMIC USE	HIA
sulfamazone	J01ED09		J01ED	Sulfonamides	J01E	SULFONAMIDES AND TRIMETHOPRIM	J01	ANTIBACTERIALS FOR SYSTEMIC USE	HIA
combinations	J01ED20		J01ED	Sulfonamides	J01E	SULFONAMIDES AND TRIMETHOPRIM	J01	ANTIBACTERIALS FOR SYSTEMIC USE
sulfamethoxazole and trimethoprim	J01EE01		J01EE	Combinations Of Sulfonamides And Trimethoprim, Incl. Derivatives	J01E	SULFONAMIDES AND TRIMETHOPRIM	J01	ANTIBACTERIALS FOR SYSTEMIC USE
sulfadiazine and trimethoprim	J01EE02		J01EE	Combinations Of Sulfonamides And Trimethoprim, Incl. Derivatives	J01E	SULFONAMIDES AND TRIMETHOPRIM	J01	ANTIBACTERIALS FOR SYSTEMIC USE
sulfametrole and trimethoprim	J01EE03		J01EE	Combinations Of Sulfonamides And Trimethoprim, Incl. Derivatives	J01E	SULFONAMIDES AND TRIMETHOPRIM	J01	ANTIBACTERIALS FOR SYSTEMIC USE
sulfamoxole and trimethoprim	J01EE04		J01EE	Combinations Of Sulfonamides And Trimethoprim, Incl. Derivatives	J01E	SULFONAMIDES AND TRIMETHOPRIM	J01	ANTIBACTERIALS FOR SYSTEMIC USE
sulfadimidine and trimethoprim	J01EE05		J01EE	Combinations Of Sulfonamides And Trimethoprim, Incl. Derivatives	J01E	SULFONAMIDES AND TRIMETHOPRIM	J01	ANTIBACTERIALS FOR SYSTEMIC USE
sulfadiazine and tetroxoprim	J01EE06		J01EE	Combinations Of Sulfonamides And Trimethoprim, Incl. Derivatives	J01E	SULFONAMIDES AND TRIMETHOPRIM	J01	ANTIBACTERIALS FOR SYSTEMIC USE
sulfamerazine and trimethoprim	J01EE07		J01EE	Combinations Of Sulfonamides And Trimethoprim, Incl. Derivatives	J01E	SULFONAMIDES AND TRIMETHOPRIM	J01	ANTIBACTERIALS FOR SYSTEMIC USE
sulfapyrazole		QJ01EQ01	J01EQ	Sulfonamides	J01E	SULFONAMIDES AND TRIMETHOPRIM	J01	ANTIBACTERIALS FOR SYSTEMIC USE
sulfamethizole		QJ01EQ02	J01EQ	Sulfonamides	J01E	SULFONAMIDES AND TRIMETHOPRIM	J01	ANTIBACTERIALS FOR SYSTEMIC USE	HIA
sulfadimidine		QJ01EQ03	J01EQ	Sulfonamides	J01E	SULFONAMIDES AND TRIMETHOPRIM	J01	ANTIBACTERIALS FOR SYSTEMIC USE	HIA	VCIA	AVI, BOV, CAP, EQU, LEP, OVI, SUI
sulfapyridine		QJ01EQ04	J01EQ	Sulfonamides	J01E	SULFONAMIDES AND TRIMETHOPRIM	J01	ANTIBACTERIALS FOR SYSTEMIC USE	HIA	VCIA	BOV, SUI
sulfafurazole		QJ01EQ05	J01EQ	Sulfonamides	J01E	SULFONAMIDES AND TRIMETHOPRIM	J01	ANTIBACTERIALS FOR SYSTEMIC USE	HIA	VCIA	BOV, PIS
sulfanilamide		QJ01EQ06	J01EQ	Sulfonamides	J01E	SULFONAMIDES AND TRIMETHOPRIM	J01	ANTIBACTERIALS FOR SYSTEMIC USE	HIA	VCIA	BOV, CAP, OVI
sulfathiazole		QJ01EQ07	J01EQ	Sulfonamides	J01E	SULFONAMIDES AND TRIMETHOPRIM	J01	ANTIBACTERIALS FOR SYSTEMIC USE	HIA
sulfaphenazole		QJ01EQ08	J01EQ	Sulfonamides	J01E	SULFONAMIDES AND TRIMETHOPRIM	J01	ANTIBACTERIALS FOR SYSTEMIC USE	HIA
sulfadimethoxine		QJ01EQ09	J01EQ	Sulfonamides	J01E	SULFONAMIDES AND TRIMETHOPRIM	J01	ANTIBACTERIALS FOR SYSTEMIC USE	HIA	VCIA	AVI, BOV, CAP, EQU, LEP, OVI, PIS, SUI
sulfadiazine		QJ01EQ10	J01EQ	Sulfonamides	J01E	SULFONAMIDES AND TRIMETHOPRIM	J01	ANTIBACTERIALS FOR SYSTEMIC USE	HIA	VCIA	AVI, BOV, CAP, OVI, SUI
sulfamethoxazole		QJ01EQ11	J01EQ	Sulfonamides	J01E	SULFONAMIDES AND TRIMETHOPRIM	J01	ANTIBACTERIALS FOR SYSTEMIC USE	HIA
sulfachlorpyridazine		QJ01EQ12	J01EQ	Sulfonamides	J01E	SULFONAMIDES AND TRIMETHOPRIM	J01	ANTIBACTERIALS FOR SYSTEMIC USE	HIA	VCIA	AVI, BOV, SUI
sulfadoxine		QJ01EQ13	J01EQ	Sulfonamides	J01E	SULFONAMIDES AND TRIMETHOPRIM	J01	ANTIBACTERIALS FOR SYSTEMIC USE		VCIA	AVI, BOV, EQU, OVI, SUI
sulfatroxazol		QJ01EQ14	J01EQ	Sulfonamides	J01E	SULFONAMIDES AND TRIMETHOPRIM	J01	ANTIBACTERIALS FOR SYSTEMIC USE
sulfamethoxypyridazine		QJ01EQ15	J01EQ	Sulfonamides	J01E	SULFONAMIDES AND TRIMETHOPRIM	J01	ANTIBACTERIALS FOR SYSTEMIC USE	HIA	VCIA	AVI, BOV, EQU, SUI
sulfaquinoxaline		QJ01EQ16	J01EQ	Sulfonamides	J01E	SULFONAMIDES AND TRIMETHOPRIM	J01	ANTIBACTERIALS FOR SYSTEMIC USE		VCIA	AVI, BOV, CAP, LEP, OVI
sulfamerazine		QJ01EQ17	J01EQ	Sulfonamides	J01E	SULFONAMIDES AND TRIMETHOPRIM	J01	ANTIBACTERIALS FOR SYSTEMIC USE	HIA	VCIA	AVI, BOV, CAP, EQU, LEP, OVI, PIS, SUI
sulfamonomethoxine		QJ01EQ18	J01EQ	Sulfonamides	J01E	SULFONAMIDES AND TRIMETHOPRIM	J01	ANTIBACTERIALS FOR SYSTEMIC USE		VCIA	AVI, PIS, SUI
sulfalene		QJ01EQ19	J01EQ	Sulfonamides	J01E	SULFONAMIDES AND TRIMETHOPRIM	J01	ANTIBACTERIALS FOR SYSTEMIC USE	HIA
sulfacetamide		QJ01EQ21	J01EQ	Sulfonamides	J01E	SULFONAMIDES AND TRIMETHOPRIM	J01	ANTIBACTERIALS FOR SYSTEMIC USE		VCIA	AVI, BOV, OVI
combinations of sulfonamides		QJ01EQ30	J01EQ	Sulfonamides	J01E	SULFONAMIDES AND TRIMETHOPRIM	J01	ANTIBACTERIALS FOR SYSTEMIC USE
sulfadimethoxine, combinations		QJ01EQ59	J01EQ	Sulfonamides	J01E	SULFONAMIDES AND TRIMETHOPRIM	J01	ANTIBACTERIALS FOR SYSTEMIC USE
sulfadimidine and trimethoprim		QJ01EW03	J01EW	Combinations Of Sulfonamides And Trimethoprim, Incl. Derivatives	J01E	SULFONAMIDES AND TRIMETHOPRIM	J01	ANTIBACTERIALS FOR SYSTEMIC USE
sulfadimethoxine and trimethoprim		QJ01EW09	J01EW	Combinations Of Sulfonamides And Trimethoprim, Incl. Derivatives	J01E	SULFONAMIDES AND TRIMETHOPRIM	J01	ANTIBACTERIALS FOR SYSTEMIC USE
sulfadiazine and trimethoprim		QJ01EW10	J01EW	Combinations Of Sulfonamides And Trimethoprim, Incl. Derivatives	J01E	SULFONAMIDES AND TRIMETHOPRIM	J01	ANTIBACTERIALS FOR SYSTEMIC USE
sulfamethoxazole and trimethoprim		QJ01EW11	J01EW	Combinations Of Sulfonamides And Trimethoprim, Incl. Derivatives	J01E	SULFONAMIDES AND TRIMETHOPRIM	J01	ANTIBACTERIALS FOR SYSTEMIC USE
sulfachlorpyridazine and trimethoprim		QJ01EW12	J01EW	Combinations Of Sulfonamides And Trimethoprim, Incl. Derivatives	J01E	SULFONAMIDES AND TRIMETHOPRIM	J01	ANTIBACTERIALS FOR SYSTEMIC USE
sulfadoxine and trimethoprim		QJ01EW13	J01EW	Combinations Of Sulfonamides And Trimethoprim, Incl. Derivatives	J01E	SULFONAMIDES AND TRIMETHOPRIM	J01	ANTIBACTERIALS FOR SYSTEMIC USE
sulfatroxazol and trimethoprim		QJ01EW14	J01EW	Combinations Of Sulfonamides And Trimethoprim, Incl. Derivatives	J01E	SULFONAMIDES AND TRIMETHOPRIM	J01	ANTIBACTERIALS FOR SYSTEMIC USE
sulfamethoxypyridazine and trimethoprim		QJ01EW15	J01EW	Combinations Of Sulfonamides And Trimethoprim, Incl. Derivatives	J01E	SULFONAMIDES AND TRIMETHOPRIM	J01	ANTIBACTERIALS FOR SYSTEMIC USE
sulfaquinoxaline and trimethoprim		QJ01EW16	J01EW	Combinations Of Sulfonamides And Trimethoprim, Incl. Derivatives	J01E	SULFONAMIDES AND TRIMETHOPRIM	J01	ANTIBACTERIALS FOR SYSTEMIC USE
sulfamonomethoxine and trimethoprim		QJ01EW17	J01EW	Combinations Of Sulfonamides And Trimethoprim, Incl. Derivatives	J01E	SULFONAMIDES AND TRIMETHOPRIM	J01	ANTIBACTERIALS FOR SYSTEMIC USE
sulfamerazine and trimethoprim		QJ01EW18	J01EW	Combinations Of Sulfonamides And Trimethoprim, Incl. Derivatives	J01E	SULFONAMIDES AND TRIMETHOPRIM	J01	ANTIBACTERIALS FOR SYSTEMIC USE
sulfadimethoxine and ormetoprim		QJ01EW19	J01EW	Combinations Of Sulfonamides And Trimethoprim, Incl. Derivatives	J01E	SULFONAMIDES AND TRIMETHOPRIM	J01	ANTIBACTERIALS FOR SYSTEMIC USE
combinations of sulfonamides and trimethoprim		QJ01EW30	J01EW	Combinations Of Sulfonamides And Trimethoprim, Incl. Derivatives	J01E	SULFONAMIDES AND TRIMETHOPRIM	J01	ANTIBACTERIALS FOR SYSTEMIC USE
erythromycin	J01FA01	QJ01FA01	J01FA	Macrolides	J01F	MACROLIDES, LINCOSAMIDES AND STREPTOGRAMINS	J01	ANTIBACTERIALS FOR SYSTEMIC USE	CIA	VCIA	API, AVI, BOV, CAP, EQU, LEP, OVI, PIS, SUI
spiramycin	J01FA02	QJ01FA02	J01FA	Macrolides	J01F	MACROLIDES, LINCOSAMIDES AND STREPTOGRAMINS	J01	ANTIBACTERIALS FOR SYSTEMIC USE	CIA	VCIA	AVI, BOV, CAP, EQU, LEP, OVI, PIS, SUI
midecamycin	J01FA03	QJ01FA03	J01FA	Macrolides	J01F	MACROLIDES, LINCOSAMIDES AND STREPTOGRAMINS	J01	ANTIBACTERIALS FOR SYSTEMIC USE	CIA
oleandomycin	J01FA05	QJ01FA05	J01FA	Macrolides	J01F	MACROLIDES, LINCOSAMIDES AND STREPTOGRAMINS	J01	ANTIBACTERIALS FOR SYSTEMIC USE	CIA	VCIA	BOV
roxithromycin	J01FA06	QJ01FA06	J01FA	Macrolides	J01F	MACROLIDES, LINCOSAMIDES AND STREPTOGRAMINS	J01	ANTIBACTERIALS FOR SYSTEMIC USE	CIA
josamycin	J01FA07	QJ01FA07	J01FA	Macrolides	J01F	MACROLIDES, LINCOSAMIDES AND STREPTOGRAMINS	J01	ANTIBACTERIALS FOR SYSTEMIC USE	CIA	VCIA	PIS, SUI
troleandomycin	J01FA08	QJ01FA08	J01FA	Macrolides	J01F	MACROLIDES, LINCOSAMIDES AND STREPTOGRAMINS	J01	ANTIBACTERIALS FOR SYSTEMIC USE	CIA
clarithromycin	J01FA09	QJ01FA09	J01FA	Macrolides	J01F	MACROLIDES, LINCOSAMIDES AND STREPTOGRAMINS	J01	ANTIBACTERIALS FOR SYSTEMIC USE	CIA
azithromycin	J01FA10	QJ01FA10	J01FA	Macrolides	J01F	MACROLIDES, LINCOSAMIDES AND STREPTOGRAMINS	J01	ANTIBACTERIALS FOR SYSTEMIC USE	CIA
miocamycin	J01FA11	QJ01FA11	J01FA	Macrolides	J01F	MACROLIDES, LINCOSAMIDES AND STREPTOGRAMINS	J01	ANTIBACTERIALS FOR SYSTEMIC USE	CIA
rokitamycin	J01FA12	QJ01FA12	J01FA	Macrolides	J01F	MACROLIDES, LINCOSAMIDES AND STREPTOGRAMINS	J01	ANTIBACTERIALS FOR SYSTEMIC USE	CIA
dirithromycin	J01FA13	QJ01FA13	J01FA	Macrolides	J01F	MACROLIDES, LINCOSAMIDES AND STREPTOGRAMINS	J01	ANTIBACTERIALS FOR SYSTEMIC USE	CIA
flurithromycin	J01FA14	QJ01FA14	J01FA	Macrolides	J01F	MACROLIDES, LINCOSAMIDES AND STREPTOGRAMINS	J01	ANTIBACTERIALS FOR SYSTEMIC USE	CIA
telithromycin	J01FA15	QJ01FA15	J01FA	Macrolides	J01F	MACROLIDES, LINCOSAMIDES AND STREPTOGRAMINS	J01	ANTIBACTERIALS FOR SYSTEMIC USE	Authorized for use in humans only
solithromycin	J01FA16	QJ01FA16	J01FA	Macrolides	J01F	MACROLIDES, LINCOSAMIDES AND STREPTOGRAMINS	J01	ANTIBACTERIALS FOR SYSTEMIC USE
tylosin		QJ01FA90	J01FA	Macrolides	J01F	MACROLIDES, LINCOSAMIDES AND STREPTOGRAMINS	J01	ANTIBACTERIALS FOR SYSTEMIC USE	CIA	VCIA	API, AVI, BOV, CAP, LEP, OVI, SUI
tilmicosin		QJ01FA91	J01FA	Macrolides	J01F	MACROLIDES, LINCOSAMIDES AND STREPTOGRAMINS	J01	ANTIBACTERIALS FOR SYSTEMIC USE	CIA	VCIA	AVI, BOV, CAP, LEP, OVI, SUI
tylvalosin		QJ01FA92	J01FA	Macrolides	J01F	MACROLIDES, LINCOSAMIDES AND STREPTOGRAMINS	J01	ANTIBACTERIALS FOR SYSTEMIC USE	CIA	VCIA	AVI, SUI
kitasamycin		QJ01FA93	J01FA	Macrolides	J01F	MACROLIDES, LINCOSAMIDES AND STREPTOGRAMINS	J01	ANTIBACTERIALS FOR SYSTEMIC USE	CIA	VCIA	AVI, SUI, PIS
tulathromycin		QJ01FA94	J01FA	Macrolides	J01F	MACROLIDES, LINCOSAMIDES AND STREPTOGRAMINS	J01	ANTIBACTERIALS FOR SYSTEMIC USE	CIA	VCIA	BOV, SUI
gamithromycin		QJ01FA95	J01FA	Macrolides	J01F	MACROLIDES, LINCOSAMIDES AND STREPTOGRAMINS	J01	ANTIBACTERIALS FOR SYSTEMIC USE	CIA	VCIA	BOV
tildipirosin		QJ01FA96	J01FA	Macrolides	J01F	MACROLIDES, LINCOSAMIDES AND STREPTOGRAMINS	J01	ANTIBACTERIALS FOR SYSTEMIC USE	CIA	VCIA	BOV, SUI
macrolides, combinations with other substances		QJ01FA99	J01FA	Macrolides	J01F	MACROLIDES, LINCOSAMIDES AND STREPTOGRAMINS	J01	ANTIBACTERIALS FOR SYSTEMIC USE
clindamycin	J01FF01	QJ01FF01	J01FF	Lincosamides	J01F	MACROLIDES, LINCOSAMIDES AND STREPTOGRAMINS	J01	ANTIBACTERIALS FOR SYSTEMIC USE	HIA
lincomycin	J01FF02	QJ01FF02	J01FF	Lincosamides	J01F	MACROLIDES, LINCOSAMIDES AND STREPTOGRAMINS	J01	ANTIBACTERIALS FOR SYSTEMIC USE	HIA	VHIA	API, AVI, BOV, CAP, OVI, PIS, SUI
lincomycin, combinations		QJ01FF52	J01FF	Lincosamides	J01F	MACROLIDES, LINCOSAMIDES AND STREPTOGRAMINS	J01	ANTIBACTERIALS FOR SYSTEMIC USE
pristinamycin	J01FG01	QJ01FG01	J01FG	Streptogramins	J01F	MACROLIDES, LINCOSAMIDES AND STREPTOGRAMINS	J01	ANTIBACTERIALS FOR SYSTEMIC USE	HIA
quinupristin/dalfopristin	J01FG02	QJ01FG02	J01FG	Streptogramins	J01F	MACROLIDES, LINCOSAMIDES AND STREPTOGRAMINS	J01	ANTIBACTERIALS FOR SYSTEMIC USE	HIA
virginiamycin		QJ01FG90	J01FG	Streptogramins	J01F	MACROLIDES, LINCOSAMIDES AND STREPTOGRAMINS	J01	ANTIBACTERIALS FOR SYSTEMIC USE	HIA	VIA	AVI, BOV, OVI, SUI
streptomycin	J01GA01	QJ01GA01	J01GA	Streptomycins	J01G	AMINOGLYCOSIDE ANTIBACTERIALS	J01	ANTIBACTERIALS FOR SYSTEMIC USE	CIA	VCIA	API, AVI, BOV, CAP, EQU, LEP, OVI, PIS, SUI
streptoduocin	J01GA02	QJ01GA02	J01GA	Streptomycins	J01G	AMINOGLYCOSIDE ANTIBACTERIALS	J01	ANTIBACTERIALS FOR SYSTEMIC USE	CIA
dihydrostreptomycin		QJ01GA90	J01GA	Streptomycins	J01G	AMINOGLYCOSIDE ANTIBACTERIALS	J01	ANTIBACTERIALS FOR SYSTEMIC USE	CIA	VCIA	AVI, BOV, CAP, EQU, LEP, OVI, SUI
combinations of streptomycins		QJ01GA99	J01GA	Streptomycins	J01G	AMINOGLYCOSIDE ANTIBACTERIALS	J01	ANTIBACTERIALS FOR SYSTEMIC USE
tobramycin	J01GB01	QJ01GB01	J01GB	Other Aminoglycosides	J01G	AMINOGLYCOSIDE ANTIBACTERIALS	J01	ANTIBACTERIALS FOR SYSTEMIC USE	CIA	VCIA	EQU
gentamicin	J01GB03	QJ01GB03	J01GB	Other Aminoglycosides	J01G	AMINOGLYCOSIDE ANTIBACTERIALS	J01	ANTIBACTERIALS FOR SYSTEMIC USE	CIA	VCIA	AVI, BOV, CAM, CAP, EQU, LEP, OVI, SUI
kanamycin	J01GB04	QJ01GB04	J01GB	Other Aminoglycosides	J01G	AMINOGLYCOSIDE ANTIBACTERIALS	J01	ANTIBACTERIALS FOR SYSTEMIC USE	CIA	VCIA	AVI, BOV, EQU, PIS, SUI
neomycin	J01GB05	QJ01GB05	J01GB	Other Aminoglycosides	J01G	AMINOGLYCOSIDE ANTIBACTERIALS	J01	ANTIBACTERIALS FOR SYSTEMIC USE		VCIA	API, AVI, BOV, CAP, EQU, LEP, OVI, SUI
amikacin	J01GB06	QJ01GB06	J01GB	Other Aminoglycosides	J01G	AMINOGLYCOSIDE ANTIBACTERIALS	J01	ANTIBACTERIALS FOR SYSTEMIC USE	CIA	VCIA	EQU
netilmicin	J01GB07	QJ01GB07	J01GB	Other Aminoglycosides	J01G	AMINOGLYCOSIDE ANTIBACTERIALS	J01	ANTIBACTERIALS FOR SYSTEMIC USE	CIA
sisomicin	J01GB08	QJ01GB08	J01GB	Other Aminoglycosides	J01G	AMINOGLYCOSIDE ANTIBACTERIALS	J01	ANTIBACTERIALS FOR SYSTEMIC USE	CIA
dibekacin	J01GB09	QJ01GB09	J01GB	Other Aminoglycosides	J01G	AMINOGLYCOSIDE ANTIBACTERIALS	J01	ANTIBACTERIALS FOR SYSTEMIC USE	CIA
ribostamycin	J01GB10	QJ01GB10	J01GB	Other Aminoglycosides	J01G	AMINOGLYCOSIDE ANTIBACTERIALS	J01	ANTIBACTERIALS FOR SYSTEMIC USE	CIA
isepamicin	J01GB11	QJ01GB11	J01GB	Other Aminoglycosides	J01G	AMINOGLYCOSIDE ANTIBACTERIALS	J01	ANTIBACTERIALS FOR SYSTEMIC USE	CIA
arbekacin	J01GB12	QJ01GB12	J01GB	Other Aminoglycosides	J01G	AMINOGLYCOSIDE ANTIBACTERIALS	J01	ANTIBACTERIALS FOR SYSTEMIC USE	CIA
bekanamycin	J01GB13	QJ01GB13	J01GB	Other Aminoglycosides	J01G	AMINOGLYCOSIDE ANTIBACTERIALS	J01	ANTIBACTERIALS FOR SYSTEMIC USE	CIA
plazomicin	J01GB14	QJ01GB14	J01GB	Other Aminoglycosides	J01G	AMINOGLYCOSIDE ANTIBACTERIALS	J01	ANTIBACTERIALS FOR SYSTEMIC USE	Authorized for use in humans only
apramycin		QJ01GB90	J01GB	Other Aminoglycosides	J01G	AMINOGLYCOSIDE ANTIBACTERIALS	J01	ANTIBACTERIALS FOR SYSTEMIC USE	CIA	VCIA	AVI, BOV, LEP, OVI, SUI
framycetin		QJ01GB91	J01GB	Other Aminoglycosides	J01G	AMINOGLYCOSIDE ANTIBACTERIALS	J01	ANTIBACTERIALS FOR SYSTEMIC USE	CIA	VCIA	BOV, CAP, OVI
paromomycin		QJ01GB92	J01GB	Other Aminoglycosides	J01G	AMINOGLYCOSIDE ANTIBACTERIALS	J01	ANTIBACTERIALS FOR SYSTEMIC USE	CIA	VCIA	AVI, BOV, CAP, OVI, LEP, SUI
ofloxacin	J01MA01	QJ01MA01	J01MA	Fluoroquinolones	J01M	QUINOLONE ANTIBACTERIALS	J01	ANTIBACTERIALS FOR SYSTEMIC USE	HPCIA	VCIA	AVI, SUI
ciprofloxacin	J01MA02	QJ01MA02	J01MA	Fluoroquinolones	J01M	QUINOLONE ANTIBACTERIALS	J01	ANTIBACTERIALS FOR SYSTEMIC USE	HPCIA	VCIA	AVI, BOV, SUI
pefloxacin	J01MA03	QJ01MA03	J01MA	Fluoroquinolones	J01M	QUINOLONE ANTIBACTERIALS	J01	ANTIBACTERIALS FOR SYSTEMIC USE	HPCIA
enoxacin	J01MA04	QJ01MA04	J01MA	Fluoroquinolones	J01M	QUINOLONE ANTIBACTERIALS	J01	ANTIBACTERIALS FOR SYSTEMIC USE	HPCIA
temafloxacin	J01MA05	QJ01MA05	J01MA	Fluoroquinolones	J01M	QUINOLONE ANTIBACTERIALS	J01	ANTIBACTERIALS FOR SYSTEMIC USE	HPCIA
norfloxacin	J01MA06	QJ01MA06	J01MA	Fluoroquinolones	J01M	QUINOLONE ANTIBACTERIALS	J01	ANTIBACTERIALS FOR SYSTEMIC USE	HPCIA	VCIA	AVI, BOV, CAP, LEP, OVI, SUI
lomefloxacin	J01MA07	QJ01MA07	J01MA	Fluoroquinolones	J01M	QUINOLONE ANTIBACTERIALS	J01	ANTIBACTERIALS FOR SYSTEMIC USE	HPCIA
fleroxacin	J01MA08	QJ01MA08	J01MA	Fluoroquinolones	J01M	QUINOLONE ANTIBACTERIALS	J01	ANTIBACTERIALS FOR SYSTEMIC USE	HPCIA
sparfloxacin	J01MA09	QJ01MA09	J01MA	Fluoroquinolones	J01M	QUINOLONE ANTIBACTERIALS	J01	ANTIBACTERIALS FOR SYSTEMIC USE	HPCIA
rufloxacin	J01MA10	QJ01MA10	J01MA	Fluoroquinolones	J01M	QUINOLONE ANTIBACTERIALS	J01	ANTIBACTERIALS FOR SYSTEMIC USE	HPCIA
grepafloxacin	J01MA11	QJ01MA11	J01MA	Fluoroquinolones	J01M	QUINOLONE ANTIBACTERIALS	J01	ANTIBACTERIALS FOR SYSTEMIC USE	HPCIA
levofloxacin	J01MA12	QJ01MA12	J01MA	Fluoroquinolones	J01M	QUINOLONE ANTIBACTERIALS	J01	ANTIBACTERIALS FOR SYSTEMIC USE	HPCIA
trovafloxacin	J01MA13	QJ01MA13	J01MA	Fluoroquinolones	J01M	QUINOLONE ANTIBACTERIALS	J01	ANTIBACTERIALS FOR SYSTEMIC USE	HPCIA
moxifloxacin	J01MA14	QJ01MA14	J01MA	Fluoroquinolones	J01M	QUINOLONE ANTIBACTERIALS	J01	ANTIBACTERIALS FOR SYSTEMIC USE	HPCIA
gemifloxacin	J01MA15	QJ01MA15	J01MA	Fluoroquinolones	J01M	QUINOLONE ANTIBACTERIALS	J01	ANTIBACTERIALS FOR SYSTEMIC USE	HPCIA
gatifloxacin	J01MA16	QJ01MA16	J01MA	Fluoroquinolones	J01M	QUINOLONE ANTIBACTERIALS	J01	ANTIBACTERIALS FOR SYSTEMIC USE	HPCIA
prulifloxacin	J01MA17	QJ01MA17	J01MA	Fluoroquinolones	J01M	QUINOLONE ANTIBACTERIALS	J01	ANTIBACTERIALS FOR SYSTEMIC USE	HPCIA
pazufloxacin	J01MA18	QJ01MA18	J01MA	Fluoroquinolones	J01M	QUINOLONE ANTIBACTERIALS	J01	ANTIBACTERIALS FOR SYSTEMIC USE
garenoxacin	J01MA19	QJ01MA19	J01MA	Fluoroquinolones	J01M	QUINOLONE ANTIBACTERIALS	J01	ANTIBACTERIALS FOR SYSTEMIC USE	HPCIA
sitafloxacin	J01MA21	QJ01MA21	J01MA	Fluoroquinolones	J01M	QUINOLONE ANTIBACTERIALS	J01	ANTIBACTERIALS FOR SYSTEMIC USE	HPCIA
tosufloxacin	J01MA22	QJ01MA22	J01MA	Fluoroquinolones	J01M	QUINOLONE ANTIBACTERIALS	J01	ANTIBACTERIALS FOR SYSTEMIC USE
delafloxacin	J01MA23	QJ01MA23	J01MA	Fluoroquinolones	J01M	QUINOLONE ANTIBACTERIALS	J01	ANTIBACTERIALS FOR SYSTEMIC USE	HPCIA
levonadifloxacin	J01MA24	QJ01MA24	J01MA	Fluoroquinolones	J01M	QUINOLONE ANTIBACTERIALS	J01	ANTIBACTERIALS FOR SYSTEMIC USE	HPCIA
lascufloxacin	J01MA25	QJ01MA25	J01MA	Fluoroquinolones	J01M	QUINOLONE ANTIBACTERIALS	J01	ANTIBACTERIALS FOR SYSTEMIC USE	HPCIA
enrofloxacin		QJ01MA90	J01MA	Fluoroquinolones	J01M	QUINOLONE ANTIBACTERIALS	J01	ANTIBACTERIALS FOR SYSTEMIC USE	HPCIA	VCIA	AVI, BOV, CAP, EQU, LEP, OVI, PIS, SUI
danofloxacin		QJ01MA92	J01MA	Fluoroquinolones	J01M	QUINOLONE ANTIBACTERIALS	J01	ANTIBACTERIALS FOR SYSTEMIC USE	HPCIA	VCIA	BOV, CAP, LEP, OVI, SUI
marbofloxacin		QJ01MA93	J01MA	Fluoroquinolones	J01M	QUINOLONE ANTIBACTERIALS	J01	ANTIBACTERIALS FOR SYSTEMIC USE	HPCIA	VCIA	BOV, EQU, LEP, SUI
difloxacin		QJ01MA94	J01MA	Fluoroquinolones	J01M	QUINOLONE ANTIBACTERIALS	J01	ANTIBACTERIALS FOR SYSTEMIC USE	HPCIA	VCIA	AVI, BOV, LEP, SUI
orbifloxacin		QJ01MA95	J01MA	Fluoroquinolones	J01M	QUINOLONE ANTIBACTERIALS	J01	ANTIBACTERIALS FOR SYSTEMIC USE	HPCIA	VCIA	BOV, SUI
ibafloxacin		QJ01MA96	J01MA	Fluoroquinolones	J01M	QUINOLONE ANTIBACTERIALS	J01	ANTIBACTERIALS FOR SYSTEMIC USE	HPCIA
pradofloxacin		QJ01MA97	J01MA	Fluoroquinolones	J01M	QUINOLONE ANTIBACTERIALS	J01	ANTIBACTERIALS FOR SYSTEMIC USE	HPCIA
sarafloxacin		QJ01MA98	J01MA	Fluoroquinolones	J01M	QUINOLONE ANTIBACTERIALS	J01	ANTIBACTERIALS FOR SYSTEMIC USE		VCIA	PIS
rosoxacin	J01MB01	QJ01MB01	J01MB	Other Quinolones	J01M	QUINOLONE ANTIBACTERIALS	J01	ANTIBACTERIALS FOR SYSTEMIC USE	HPCIA
nalidixic acid	J01MB02	QJ01MB02	J01MB	Other Quinolones	J01M	QUINOLONE ANTIBACTERIALS	J01	ANTIBACTERIALS FOR SYSTEMIC USE	HPCIA	VHIA	BOV
piromidic acid	J01MB03	QJ01MB03	J01MB	Other Quinolones	J01M	QUINOLONE ANTIBACTERIALS	J01	ANTIBACTERIALS FOR SYSTEMIC USE	HPCIA
pipemidic acid	J01MB04	QJ01MB04	J01MB	Other Quinolones	J01M	QUINOLONE ANTIBACTERIALS	J01	ANTIBACTERIALS FOR SYSTEMIC USE	HPCIA
oxolinic acid	J01MB05	QJ01MB05	J01MB	Other Quinolones	J01M	QUINOLONE ANTIBACTERIALS	J01	ANTIBACTERIALS FOR SYSTEMIC USE	HPCIA	VHIA	AVI, BOV, LEP, PIS, SUI, OVI
cinoxacin	J01MB06	QJ01MB06	J01MB	Other Quinolones	J01M	QUINOLONE ANTIBACTERIALS	J01	ANTIBACTERIALS FOR SYSTEMIC USE	HPCIA
flumequine	J01MB07	QJ01MB07	J01MB	Other Quinolones	J01M	QUINOLONE ANTIBACTERIALS	J01	ANTIBACTERIALS FOR SYSTEMIC USE	HPCIA
nemonoxacin	J01MB08	QJ01MB08	J01MB	Other Quinolones	J01M	QUINOLONE ANTIBACTERIALS	J01	ANTIBACTERIALS FOR SYSTEMIC USE	HPCIA
olaquindox		QJ01MQ01	J01MQ	Quinoxalines	J01M	QUINOLONE ANTIBACTERIALS	J01	ANTIBACTERIALS FOR SYSTEMIC USE	Not authorized for use in humans	VIA	SUI
penicillins, combinations with other antibacterials	J01RA01	QJ01RA01	J01RA	Combinations Of Antibacterials	J01R	COMBINATIONS OF ANTIBACTERIALS	J01	ANTIBACTERIALS FOR SYSTEMIC USE
Sulfonamides, combinations with other antibacterials (excl. trimethoprim)	J01RA02	QJ01RA02	J01RA	Combinations Of Antibacterials	J01R	COMBINATIONS OF ANTIBACTERIALS	J01	ANTIBACTERIALS FOR SYSTEMIC USE
cefuroxime and metronidazole	J01RA03	QJ01RA03	J01RA	Combinations Of Antibacterials	J01R	COMBINATIONS OF ANTIBACTERIALS	J01	ANTIBACTERIALS FOR SYSTEMIC USE
spiramycin and metronidazole	J01RA04	QJ01RA04	J01RA	Combinations Of Antibacterials	J01R	COMBINATIONS OF ANTIBACTERIALS	J01	ANTIBACTERIALS FOR SYSTEMIC USE
levofloxacin and ornidazole	J01RA05	QJ01RA05	J01RA	Combinations Of Antibacterials	J01R	COMBINATIONS OF ANTIBACTERIALS	J01	ANTIBACTERIALS FOR SYSTEMIC USE
cefepime and amikacin	J01RA06	QJ01RA06	J01RA	Combinations Of Antibacterials	J01R	COMBINATIONS OF ANTIBACTERIALS	J01	ANTIBACTERIALS FOR SYSTEMIC USE
azithromycin, fluconazole and secnidazole	J01RA07	QJ01RA07	J01RA	Combinations Of Antibacterials	J01R	COMBINATIONS OF ANTIBACTERIALS	J01	ANTIBACTERIALS FOR SYSTEMIC USE
tetracycline and oleandomycin	J01RA08	QJ01RA08	J01RA	Combinations Of Antibacterials	J01R	COMBINATIONS OF ANTIBACTERIALS	J01	ANTIBACTERIALS FOR SYSTEMIC USE
ofloxacin and ornidazole	J01RA09	QJ01RA09	J01RA	Combinations Of Antibacterials	J01R	COMBINATIONS OF ANTIBACTERIALS	J01	ANTIBACTERIALS FOR SYSTEMIC USE
ciprofloxacin and metronidazole	J01RA10	QJ01RA10	J01RA	Combinations Of Antibacterials	J01R	COMBINATIONS OF ANTIBACTERIALS	J01	ANTIBACTERIALS FOR SYSTEMIC USE
ciprofloxacin and tinidazole	J01RA11	QJ01RA11	J01RA	Combinations Of Antibacterials	J01R	COMBINATIONS OF ANTIBACTERIALS	J01	ANTIBACTERIALS FOR SYSTEMIC USE
ciprofloxacin and ornidazole	J01RA12	QJ01RA12	J01RA	Combinations Of Antibacterials	J01R	COMBINATIONS OF ANTIBACTERIALS	J01	ANTIBACTERIALS FOR SYSTEMIC USE
norfloxacin and tinidazole	J01RA13	QJ01RA13	J01RA	Combinations Of Antibacterials	J01R	COMBINATIONS OF ANTIBACTERIALS	J01	ANTIBACTERIALS FOR SYSTEMIC USE
norfloxacin and metronidazole	J01RA14	QJ01RA14	J01RA	Combinations Of Antibacterials	J01R	COMBINATIONS OF ANTIBACTERIALS	J01	ANTIBACTERIALS FOR SYSTEMIC USE
cefixime and ornidazole	J01RA15	QJ01RA15	J01RA	Combinations Of Antibacterials	J01R	COMBINATIONS OF ANTIBACTERIALS	J01	ANTIBACTERIALS FOR SYSTEMIC USE
cefixime and azithromycin	J01RA16	QJ01RA16	J01RA	Combinations Of Antibacterials	J01R	COMBINATIONS OF ANTIBACTERIALS	J01	ANTIBACTERIALS FOR SYSTEMIC USE
ofloxacin and nitazoxanide	J01RA17	QJ01RA17	J01RA	Combinations Of Antibacterials	J01R	COMBINATIONS OF ANTIBACTERIALS	J01	ANTIBACTERIALS FOR SYSTEMIC USE
ofloxacin and tinidazole	J01RA18	QJ01RA18	J01RA	Combinations Of Antibacterials	J01R	COMBINATIONS OF ANTIBACTERIALS	J01	ANTIBACTERIALS FOR SYSTEMIC USE
tetracycline and nystatin	J01RA19	QJ01RA19	J01RA	Combinations Of Antibacterials	J01R	COMBINATIONS OF ANTIBACTERIALS	J01	ANTIBACTERIALS FOR SYSTEMIC USE
nitrofuran derivatives, combinations with other antibacterials		QJ01RA80	J01RA	Combinations Of Antibacterials	J01R	COMBINATIONS OF ANTIBACTERIALS	J01	ANTIBACTERIALS FOR SYSTEMIC USE
tetracyclines, combinations with other antibacterials		QJ01RA90	J01RA	Combinations Of Antibacterials	J01R	COMBINATIONS OF ANTIBACTERIALS	J01	ANTIBACTERIALS FOR SYSTEMIC USE
macrolides, combinations with other antibacterials		QJ01RA91	J01RA	Combinations Of Antibacterials	J01R	COMBINATIONS OF ANTIBACTERIALS	J01	ANTIBACTERIALS FOR SYSTEMIC USE
amphenicols, combinations with other antibacterials		QJ01RA92	J01RA	Combinations Of Antibacterials	J01R	COMBINATIONS OF ANTIBACTERIALS	J01	ANTIBACTERIALS FOR SYSTEMIC USE
lincosamides, combinations with other antibacterials		QJ01RA94	J01RA	Combinations Of Antibacterials	J01R	COMBINATIONS OF ANTIBACTERIALS	J01	ANTIBACTERIALS FOR SYSTEMIC USE
polymyxins, combinations with other antibacterials		QJ01RA95	J01RA	Combinations Of Antibacterials	J01R	COMBINATIONS OF ANTIBACTERIALS	J01	ANTIBACTERIALS FOR SYSTEMIC USE
quinolones, combinations with other antibacterials		QJ01RA96	J01RA	Combinations Of Antibacterials	J01R	COMBINATIONS OF ANTIBACTERIALS	J01	ANTIBACTERIALS FOR SYSTEMIC USE
aminoglycosides, combinations with other antibacterials		QJ01RA97	J01RA	Combinations Of Antibacterials	J01R	COMBINATIONS OF ANTIBACTERIALS	J01	ANTIBACTERIALS FOR SYSTEMIC USE
antibacterials and corticosteroids		QJ01RV01	J01RV	Combinations Of Antibacterials And Other Substances	J01R	COMBINATIONS OF ANTIBACTERIALS	J01	ANTIBACTERIALS FOR SYSTEMIC USE
vancomycin	J01XA01	QJ01XA01	J01XA	Glycopeptide Antibacterials	J01X	OTHER ANTIBACTERIALS	J01	ANTIBACTERIALS FOR SYSTEMIC USE	Authorized for use in humans only
teicoplanin	J01XA02	QJ01XA02	J01XA	Glycopeptide Antibacterials	J01X	OTHER ANTIBACTERIALS	J01	ANTIBACTERIALS FOR SYSTEMIC USE	Authorized for use in humans only
telavancin	J01XA03	QJ01XA03	J01XA	Glycopeptide Antibacterials	J01X	OTHER ANTIBACTERIALS	J01	ANTIBACTERIALS FOR SYSTEMIC USE	Authorized for use in humans only
dalbavancin	J01XA04	QJ01XA04	J01XA	Glycopeptide Antibacterials	J01X	OTHER ANTIBACTERIALS	J01	ANTIBACTERIALS FOR SYSTEMIC USE	Authorized for use in humans only
oritavancin	J01XA05	QJ01XA05	J01XA	Glycopeptide Antibacterials	J01X	OTHER ANTIBACTERIALS	J01	ANTIBACTERIALS FOR SYSTEMIC USE	Authorized for use in humans only
colistin	J01XB01	QJ01XB01	J01XB	Polymyxins	J01X	OTHER ANTIBACTERIALS	J01	ANTIBACTERIALS FOR SYSTEMIC USE	HPCIA
polymyxin B	J01XB02	QJ01XB02	J01XB	Polymyxins	J01X	OTHER ANTIBACTERIALS	J01	ANTIBACTERIALS FOR SYSTEMIC USE	HPCIA
fusidic acid	J01XC01	QJ01XC01	J01XC	Steroid Antibacterials	J01X	OTHER ANTIBACTERIALS	J01	ANTIBACTERIALS FOR SYSTEMIC USE	HIA	VIA	BOV, EQU
metronidazole	J01XD01	QJ01XD01	J01XD	Imidazole Derivatives	J01X	OTHER ANTIBACTERIALS	J01	ANTIBACTERIALS FOR SYSTEMIC USE	HIA
tinidazole	J01XD02	QJ01XD02	J01XD	Imidazole Derivatives	J01X	OTHER ANTIBACTERIALS	J01	ANTIBACTERIALS FOR SYSTEMIC USE	HIA
ornidazole	J01XD03	QJ01XD03	J01XD	Imidazole Derivatives	J01X	OTHER ANTIBACTERIALS	J01	ANTIBACTERIALS FOR SYSTEMIC USE	HIA
nitrofurantoin	J01XE01	QJ01XE01	J01XE	Nitrofuran Derivatives	J01X	OTHER ANTIBACTERIALS	J01	ANTIBACTERIALS FOR SYSTEMIC USE	IA
nifurtoinol	J01XE02	QJ01XE02	J01XE	Nitrofuran Derivatives	J01X	OTHER ANTIBACTERIALS	J01	ANTIBACTERIALS FOR SYSTEMIC USE	IA
furazidin	J01XE03	QJ01XE03	J01XE	Nitrofuran Derivatives	J01X	OTHER ANTIBACTERIALS	J01	ANTIBACTERIALS FOR SYSTEMIC USE
nitrofurantoin, combinations	J01XE51	QJ01XE51	J01XE	Nitrofuran Derivatives	J01X	OTHER ANTIBACTERIALS	J01	ANTIBACTERIALS FOR SYSTEMIC USE
furazolidone		QJ01XE90	J01XE	Nitrofuran Derivatives	J01X	OTHER ANTIBACTERIALS	J01	ANTIBACTERIALS FOR SYSTEMIC USE	IA
nifurpirinol		QJ01XE91	J01XE	Nitrofuran Derivatives	J01X	OTHER ANTIBACTERIALS	J01	ANTIBACTERIALS FOR SYSTEMIC USE
tiamulin		QJ01XQ01	J01XQ	Pleuromutilins	J01X	OTHER ANTIBACTERIALS	J01	ANTIBACTERIALS FOR SYSTEMIC USE	IA	VHIA	AVI, CAP, LEP, OVI, SUI
valnemulin		QJ01XQ02	J01XQ	Pleuromutilins	J01X	OTHER ANTIBACTERIALS	J01	ANTIBACTERIALS FOR SYSTEMIC USE	IA	VHIA	SUI
fosfomycin	J01XX01	QJ01XX01	J01XX	Other Antibacterials	J01X	OTHER ANTIBACTERIALS	J01	ANTIBACTERIALS FOR SYSTEMIC USE	HPCIA	VHIA	AVI, BOV, PIS, SUI
xibornol	J01XX02	QJ01XX02	J01XX	Other Antibacterials	J01X	OTHER ANTIBACTERIALS	J01	ANTIBACTERIALS FOR SYSTEMIC USE
clofoctol	J01XX03	QJ01XX03	J01XX	Other Antibacterials	J01X	OTHER ANTIBACTERIALS	J01	ANTIBACTERIALS FOR SYSTEMIC USE	Authorized for use in humans only
spectinomycin	J01XX04	QJ01XX04	J01XX	Other Antibacterials	J01X	OTHER ANTIBACTERIALS	J01	ANTIBACTERIALS FOR SYSTEMIC USE	IA	VCIA	AVI, BOV, CAP, EQU, LEP, OVI, PIS, SUI
methenamine	J01XX05	QJ01XX05	J01XX	Other Antibacterials	J01X	OTHER ANTIBACTERIALS	J01	ANTIBACTERIALS FOR SYSTEMIC USE
mandelic acid	J01XX06	QJ01XX06	J01XX	Other Antibacterials	J01X	OTHER ANTIBACTERIALS	J01	ANTIBACTERIALS FOR SYSTEMIC USE
nitroxoline	J01XX07	QJ01XX07	J01XX	Other Antibacterials	J01X	OTHER ANTIBACTERIALS	J01	ANTIBACTERIALS FOR SYSTEMIC USE	Authorized for use in humans only
linezolid	J01XX08	QJ01XX08	J01XX	Other Antibacterials	J01X	OTHER ANTIBACTERIALS	J01	ANTIBACTERIALS FOR SYSTEMIC USE	Authorized for use in humans only
daptomycin	J01XX09	QJ01XX09	J01XX	Other Antibacterials	J01X	OTHER ANTIBACTERIALS	J01	ANTIBACTERIALS FOR SYSTEMIC USE	Authorized for use in humans only
bacitracin	J01XX10	QJ01XX10	J01XX	Other Antibacterials	J01X	OTHER ANTIBACTERIALS	J01	ANTIBACTERIALS FOR SYSTEMIC USE	IA	VHIA	AVI, BOV, LEP, SUI, OVI
tedizolid	J01XX11	QJ01XX11	J01XX	Other Antibacterials	J01X	OTHER ANTIBACTERIALS	J01	ANTIBACTERIALS FOR SYSTEMIC USE	Authorized for use in humans only
lefamulin	J01XX12	QJ01XX12	J01XX	Other Antibacterials	J01X	OTHER ANTIBACTERIALS	J01	ANTIBACTERIALS FOR SYSTEMIC USE	IA
gepotidacin	J01XX13	QJ01XX13	J01XX	Other Antibacterials	J01X	OTHER ANTIBACTERIALS	J01	ANTIBACTERIALS FOR SYSTEMIC USE
methenamine, combinations		QJ01XX55	J01XX	Other Antibacterials	J01X	OTHER ANTIBACTERIALS	J01	ANTIBACTERIALS FOR SYSTEMIC USE
furaltadone		QJ01XX93	J01XX	Other Antibacterials	J01X	OTHER ANTIBACTERIALS	J01	ANTIBACTERIALS FOR SYSTEMIC USE	IA
novobiocin		QJ01XX95	J01XX	Other Antibacterials	J01X	OTHER ANTIBACTERIALS	J01	ANTIBACTERIALS FOR SYSTEMIC USE	Not authorized for use in humans	VIA	AVI, BOV, CAP, OVI, PIS
chlortetracycline		QJ51AA03	J51AA	Tetracyclines	J51A	TETRACYCLINES	J51	ANTIBACTERIALS FOR INTRAMAMMARY USE	HIA	VCIA	AVI, BOV, CAP, EQU, LEP, OVI, SUI
oxytetracycline		QJ51AA06	J51AA	Tetracyclines	J51A	TETRACYCLINES	J51	ANTIBACTERIALS FOR INTRAMAMMARY USE	HIA	VCIA	API, AVI, BOV, CAM, CAP, EQU, LEP, OVI, PIS, SUI
tetracycline		QJ51AA07	J51AA	Tetracyclines	J51A	TETRACYCLINES	J51	ANTIBACTERIALS FOR INTRAMAMMARY USE	HIA	VCIA	API, AVI, BOV, CAM, CAP, EQU, LEP, OVI, PIS, SUI
chlortetracycline, combinations		QJ51AA53	J51AA	Tetracyclines	J51A	TETRACYCLINES	J51	ANTIBACTERIALS FOR INTRAMAMMARY USE
chloramphenicol		QJ51BA01	J51BA	Amphenicols	J51B	AMPHENICOLS	J51	ANTIBACTERIALS FOR INTRAMAMMARY USE	HIA
thiamphenicol		QJ51BA02	J51BA	Amphenicols	J51B	AMPHENICOLS	J51	ANTIBACTERIALS FOR INTRAMAMMARY USE	HIA	VCIA	AVI, BOV, CAP, OVI, PIS, SUI
florfenicol		QJ51BA90	J51BA	Amphenicols	J51B	AMPHENICOLS	J51	ANTIBACTERIALS FOR INTRAMAMMARY USE	HIA	VCIA	AVI, BOV, CAP, EQU, LEP, OVI, PIS, SUI
ampicillin		QJ51CA01	J51CA	Penicillins With Extended Spectrum	J51C	BETA-LACTAM ANTIBACTERIALS, PENICILLINS	J51	ANTIBACTERIALS FOR INTRAMAMMARY USE	HIA	VCIA	AVI, BOV, CAP, EQU, OVI, PIS, SUI
ampicillin, combinations		QJ51CA51	J51CA	Penicillins With Extended Spectrum	J51C	BETA-LACTAM ANTIBACTERIALS, PENICILLINS	J51	ANTIBACTERIALS FOR INTRAMAMMARY USE
benzylpenicillin		QJ51CE01	J51CE	Beta-Lactamase Sensitive Penicillins	J51C	BETA-LACTAM ANTIBACTERIALS, PENICILLINS	J51	ANTIBACTERIALS FOR INTRAMAMMARY USE		VCIA	AVI, BOV, CAM, CAP, EQU, LEP, OVI, SUI
procaine benzylpenicillin		QJ51CE09	J51CE	Beta-Lactamase Sensitive Penicillins	J51C	BETA-LACTAM ANTIBACTERIALS, PENICILLINS	J51	ANTIBACTERIALS FOR INTRAMAMMARY USE	HIA
procaine benzylpenicillin, combinations		QJ51CE59	J51CE	Beta-Lactamase Sensitive Penicillins	J51C	BETA-LACTAM ANTIBACTERIALS, PENICILLINS	J51	ANTIBACTERIALS FOR INTRAMAMMARY USE
penethamate hydriodide		QJ51CE90	J51CE	Beta-Lactamase Sensitive Penicillins	J51C	BETA-LACTAM ANTIBACTERIALS, PENICILLINS	J51	ANTIBACTERIALS FOR INTRAMAMMARY USE	HIA
dicloxacillin		QJ51CF01	J51CF	Beta-Lactamase Resistant Penicillins	J51C	BETA-LACTAM ANTIBACTERIALS, PENICILLINS	J51	ANTIBACTERIALS FOR INTRAMAMMARY USE	HIA	VCIA	BOV, CAP, OVI, AVI, SUI
cloxacillin		QJ51CF02	J51CF	Beta-Lactamase Resistant Penicillins	J51C	BETA-LACTAM ANTIBACTERIALS, PENICILLINS	J51	ANTIBACTERIALS FOR INTRAMAMMARY USE	HIA	VCIA	BOV, CAP, EQU, OVI, SUI
meticillin		QJ51CF03	J51CF	Beta-Lactamase Resistant Penicillins	J51C	BETA-LACTAM ANTIBACTERIALS, PENICILLINS	J51	ANTIBACTERIALS FOR INTRAMAMMARY USE	HIA
oxacillin		QJ51CF04	J51CF	Beta-Lactamase Resistant Penicillins	J51C	BETA-LACTAM ANTIBACTERIALS, PENICILLINS	J51	ANTIBACTERIALS FOR INTRAMAMMARY USE	HIA	VCIA	BOV, CAP, EQU, OVI, SUI
flucloxacillin		QJ51CF05	J51CF	Beta-Lactamase Resistant Penicillins	J51C	BETA-LACTAM ANTIBACTERIALS, PENICILLINS	J51	ANTIBACTERIALS FOR INTRAMAMMARY USE	HIA
ampicillin and enzyme inhibitor		QJ51CR01	J51CR	Combinations Of Penicillins, Incl. Beta-Lactamase Inhibitors	J51C	BETA-LACTAM ANTIBACTERIALS, PENICILLINS	J51	ANTIBACTERIALS FOR INTRAMAMMARY USE
amoxicillin and enzyme inhibitor		QJ51CR02	J51CR	Combinations Of Penicillins, Incl. Beta-Lactamase Inhibitors	J51C	BETA-LACTAM ANTIBACTERIALS, PENICILLINS	J51	ANTIBACTERIALS FOR INTRAMAMMARY USE
combinations of penicillins		QJ51CR50	J51CR	Combinations Of Penicillins, Incl. Beta-Lactamase Inhibitors	J51C	BETA-LACTAM ANTIBACTERIALS, PENICILLINS	J51	ANTIBACTERIALS FOR INTRAMAMMARY USE
cefalexin		QJ51DB01	J51DB	First-Generation Cephalosporins	J51D	OTHER BETA-LACTAM ANTIBACTERIALS	J51	ANTIBACTERIALS FOR INTRAMAMMARY USE	HIA	VHIA	AVI, BOV, CAP, EQU, OVI, SUI
cefazolin		QJ51DB04	J51DB	First-Generation Cephalosporins	J51D	OTHER BETA-LACTAM ANTIBACTERIALS	J51	ANTIBACTERIALS FOR INTRAMAMMARY USE	HIA	VHIA	BOV, CAP, OVI
cefapirin		QJ51DB08	J51DB	First-Generation Cephalosporins	J51D	OTHER BETA-LACTAM ANTIBACTERIALS	J51	ANTIBACTERIALS FOR INTRAMAMMARY USE	HIA
cefacetrile		QJ51DB10	J51DB	First-Generation Cephalosporins	J51D	OTHER BETA-LACTAM ANTIBACTERIALS	J51	ANTIBACTERIALS FOR INTRAMAMMARY USE	HIA	VHIA	BOV
cefalonium		QJ51DB90	J51DB	First-Generation Cephalosporins	J51D	OTHER BETA-LACTAM ANTIBACTERIALS	J51	ANTIBACTERIALS FOR INTRAMAMMARY USE	HIA	VHIA	BOV, CAP, OVI
cefuroxime		QJ51DC02	J51DC	Second-Generation Cephalosporins	J51D	OTHER BETA-LACTAM ANTIBACTERIALS	J51	ANTIBACTERIALS FOR INTRAMAMMARY USE	HIA	VHIA	BOV
cefoperazone		QJ51DD12	J51DD	Third-Generation Cephalosporins	J51D	OTHER BETA-LACTAM ANTIBACTERIALS	J51	ANTIBACTERIALS FOR INTRAMAMMARY USE	HPCIA	VCIA	BOV, CAP, OVI
ceftiofur		QJ51DD90	J51DD	Third-Generation Cephalosporins	J51D	OTHER BETA-LACTAM ANTIBACTERIALS	J51	ANTIBACTERIALS FOR INTRAMAMMARY USE	HPCIA	VCIA	AVI, BOV, CAP, EQU, LEP, OVI, SUI
cefquinome		QJ51DE90	J51DE	Fourth-Generation Cephalosporins	J51D	OTHER BETA-LACTAM ANTIBACTERIALS	J51	ANTIBACTERIALS FOR INTRAMAMMARY USE	HPCIA	VCIA	BOV, CAP, EQU, LEP, OVI, SUI
trimethoprim		QJ51EA01	J51EA	Trimethoprim And Derivatives	J51E	SULFONAMIDES AND TRIMETHOPRIM	J51	ANTIBACTERIALS FOR INTRAMAMMARY USE	HIA	VCIA	AVI, BOV, CAP, EQU, LEP, OVI, SUI
erythromycin		QJ51FA01	J51FA	Macrolides	J51F	MACROLIDES, LINCOSAMIDES AND STREPTOGRAMINS	J51	ANTIBACTERIALS FOR INTRAMAMMARY USE	CIA	VCIA	API, AVI, BOV, CAP, EQU, LEP, OVI, PIS, SUI
spiramycin		QJ51FA02	J51FA	Macrolides	J51F	MACROLIDES, LINCOSAMIDES AND STREPTOGRAMINS	J51	ANTIBACTERIALS FOR INTRAMAMMARY USE	CIA	VCIA	AVI, BOV, CAP, EQU, LEP, OVI, PIS, SUI
tylosin		QJ51FA90	J51FA	Macrolides	J51F	MACROLIDES, LINCOSAMIDES AND STREPTOGRAMINS	J51	ANTIBACTERIALS FOR INTRAMAMMARY USE	CIA	VCIA	API, AVI, BOV, CAP, LEP, OVI, SUI
lincomycin		QJ51FF02	J51FF	Lincosamides	J51F	MACROLIDES, LINCOSAMIDES AND STREPTOGRAMINS	J51	ANTIBACTERIALS FOR INTRAMAMMARY USE	HIA	VHIA	API, AVI, BOV, CAP, OVI, PIS, SUI
pirlimycin		QJ51FF90	J51FF	Lincosamides	J51F	MACROLIDES, LINCOSAMIDES AND STREPTOGRAMINS	J51	ANTIBACTERIALS FOR INTRAMAMMARY USE	HIA	VHIA	BOV, SUI
dihydrostreptomycin		QJ51GA90	J51GA	Streptomycins	J51G	AMINOGLYCOSIDE ANTIBACTERIALS	J51	ANTIBACTERIALS FOR INTRAMAMMARY USE	CIA	VCIA	AVI, BOV, CAP, EQU, LEP, OVI, SUI
gentamicin		QJ51GB03	J51GB	Other Aminoglycosides	J51G	AMINOGLYCOSIDE ANTIBACTERIALS	J51	ANTIBACTERIALS FOR INTRAMAMMARY USE	CIA	VCIA	AVI, BOV, CAM, CAP, EQU, LEP, OVI, SUI
apramycin		QJ51GB90	J51GB	Other Aminoglycosides	J51G	AMINOGLYCOSIDE ANTIBACTERIALS	J51	ANTIBACTERIALS FOR INTRAMAMMARY USE	CIA	VCIA	AVI, BOV, LEP, OVI, SUI
chlortetracycline, combinations with other antibacterials		QJ51RA01	J51RA	Combinations Of Antibacterials	J51R	COMBINATIONS OF ANTIBACTERIALS	J51	ANTIBACTERIALS FOR INTRAMAMMARY USE
chloramphenicol, combinations with other antibacterials		QJ51RB01	J51RB	Combinations Of Antibacterials	J51R	COMBINATIONS OF ANTIBACTERIALS	J51	ANTIBACTERIALS FOR INTRAMAMMARY USE
procaine benzylpenicillin, dihydrostreptomycin, sulfadimidin		QJ51RC04	J51RC	Combinations Of Antibacterials	J51R	COMBINATIONS OF ANTIBACTERIALS	J51	ANTIBACTERIALS FOR INTRAMAMMARY USE
ampicillin, combinations with other antibacterials		QJ51RC20	J51RC	Combinations Of Antibacterials	J51R	COMBINATIONS OF ANTIBACTERIALS	J51	ANTIBACTERIALS FOR INTRAMAMMARY USE
pivampicillin, combinations with other antibacterials		QJ51RC21	J51RC	Combinations Of Antibacterials	J51R	COMBINATIONS OF ANTIBACTERIALS	J51	ANTIBACTERIALS FOR INTRAMAMMARY USE
benzylpenicillin, combinations with other antibacterials		QJ51RC22	J51RC	Combinations Of Antibacterials	J51R	COMBINATIONS OF ANTIBACTERIALS	J51	ANTIBACTERIALS FOR INTRAMAMMARY USE
procaine benzylpenicillin, combinations with other antibacterials		QJ51RC23	J51RC	Combinations Of Antibacterials	J51R	COMBINATIONS OF ANTIBACTERIALS	J51	ANTIBACTERIALS FOR INTRAMAMMARY USE
benzathine benzylpenicillin, combinations with other antibacterials		QJ51RC24	J51RC	Combinations Of Antibacterials	J51R	COMBINATIONS OF ANTIBACTERIALS	J51	ANTIBACTERIALS FOR INTRAMAMMARY USE
penethamate hydroiodide, combinations with other antibacterials		QJ51RC25	J51RC	Combinations Of Antibacterials	J51R	COMBINATIONS OF ANTIBACTERIALS	J51	ANTIBACTERIALS FOR INTRAMAMMARY USE
cloxacillin, combinations with other antibacterials		QJ51RC26	J51RC	Combinations Of Antibacterials	J51R	COMBINATIONS OF ANTIBACTERIALS	J51	ANTIBACTERIALS FOR INTRAMAMMARY USE
cefalexin, combinations with other antibacterials		QJ51RD01	J51RD	Combinations Of Antibacterials	J51R	COMBINATIONS OF ANTIBACTERIALS	J51	ANTIBACTERIALS FOR INTRAMAMMARY USE
cefacetrile, combinations with other antibacterials		QJ51RD34	J51RD	Combinations Of Antibacterials	J51R	COMBINATIONS OF ANTIBACTERIALS	J51	ANTIBACTERIALS FOR INTRAMAMMARY USE
sulfadiazine and trimethoprim		QJ51RE01	J51RE	Combinations Of Antibacterials	J51R	COMBINATIONS OF ANTIBACTERIALS	J51	ANTIBACTERIALS FOR INTRAMAMMARY USE
spiramycin, combinations with other antibacterials		QJ51RF01	J51RF	Combinations Of Antibacterials	J51R	COMBINATIONS OF ANTIBACTERIALS	J51	ANTIBACTERIALS FOR INTRAMAMMARY USE
erythromycin, combinations with other antibacterials		QJ51RF02	J51RF	Combinations Of Antibacterials	J51R	COMBINATIONS OF ANTIBACTERIALS	J51	ANTIBACTERIALS FOR INTRAMAMMARY USE
lincomycin, combinations with other antibacterials		QJ51RF03	J51RF	Combinations Of Antibacterials	J51R	COMBINATIONS OF ANTIBACTERIALS	J51	ANTIBACTERIALS FOR INTRAMAMMARY USE
neomycin, combinations with other antibacterials		QJ51RG01	J51RG	Combinations Of Antibacterials	J51R	COMBINATIONS OF ANTIBACTERIALS	J51	ANTIBACTERIALS FOR INTRAMAMMARY USE
antibacterials and corticosteroids		QJ51RV01	J51RV	Combinations Of Antibacterials And Other Substances	J51R	COMBINATIONS OF ANTIBACTERIALS	J51	ANTIBACTERIALS FOR INTRAMAMMARY USE
antibacterials, antimycotics and corticosteroids		QJ51RV02	J51RV	Combinations Of Antibacterials And Other Substances	J51R	COMBINATIONS OF ANTIBACTERIALS	J51	ANTIBACTERIALS FOR INTRAMAMMARY USE
colistin		QJ51XB01	J51XB	Polymyxins	J51X	OTHER ANTIBACTERIALS	J51	ANTIBACTERIALS FOR INTRAMAMMARY USE	HPCIA
polymyxin B		QJ51XB02	J51XB	Polymyxins	J51X	OTHER ANTIBACTERIALS	J51	ANTIBACTERIALS FOR INTRAMAMMARY USE	HPCIA
rifaximin		QJ51XX01	J51XX	Other Antibacterials	J51X	OTHER ANTIBACTERIALS	J51	ANTIBACTERIALS FOR INTRAMAMMARY USE	CIA	VHIA	BOV, CAP, EQU, LEP, OVI, SUI
